# Supplementary material for: Proteomic Profile and In Silico Analysis in Metastatic Melanoma with and without BRAF Mutation
Source: PLoS One. 2014 Dec 1;9(12):e112025. doi: 10.1371/journal.pone.0112025 (PMC4249853; doi:10.1371/journal.pone.0112025)
Supplement: Table S1 — Normalized data reporting cluster peaks' expression in BRAF mutated and BRAF wt patients. (CSV) [file pone.0112025.s001.csv]

SAMPLE	GRP_NDX	GRP_NAME	Spectrum	S_name	C0_1537_86365649464	C0_1800_07636301851	C0_1883_05461096832	C0_2029_35955291331	C0_2282_67343529366	C0_2541_28478173361	C0_2742_48397380154	C0_2799_44894826154	C0_3015_04254579237	C0_3134_34322939037	C0_3303_84413229568	C0_3909_94097066516	C0_3969_00913855465	C0_4075_42719766177	C0_4293_67658705302	C0_4435_6093012185	C0_4652_8791813271	C0_5068_16226672019	C0_5883_87254889113	C0_6237_65088330054	C0_6411_61815244792	C0_6661_86270690473	C0_6940_7969578847	C0_7765_72374934645	C0_8132_43595927551	C0_8936_37447809737	C0_9176_24270772818	C0_9295_6259002155	C0_9446_16354657943	C0_10069_1495600616	C0_10298_6776250642	C0_10654_484217701	C0_11722_6522010349	C0_11880_7272971894	C0_12583_720844825	C0_12724_5685635458	C0_13240_8830096417	C0_13575_9023329526	C0_13878_6343542191	C0_14056_2561851276	C0_14434_5418161974	C0_14679_2191925912	C0_16702_5783305883	C0_17066_4701803568	C0_17954_7689839954
08	0	BRAF wt	1192005160_spotB_1.4 [combined]	08	18.595995913783774	12.316561105547503		15.974949555836396	5.72247510618303	3.5813931744733574	1.813170017876706	2.688824003726756	1.760793604076873	4.533016046908231	2.3115394648762013	1.4606945053459222	0.46385825876215936	4.274815398639236	1.363527238553249	11.434899624062568	21.102778093959223	7.417178078255666	3.122311873675689	4.441967317103848	1.901698763912513	2.0729193645966597	2.126835428285583	2.763441553760198	8.694231950361978	26.841143441739355	8.597131305515534	36.82090987715663	9.781447237497432	8.905204776995888	2.1654092675452303	2.1757514085559597	2.53154138820846	0.385258541846638	0.15785511597710525	0.5173392393681027	0.2629965262466277	0.5423544412951884	0.7896617936176946	0.855971998489376	1.0340487267364724	0.4521130277920854	0.0421173319709505	0.08629470839561469	0.15598777986637405
09	0	BRAF wt	1192005166_spotD_1.4 [combined]	09	19.323527365324345	13.838916755640593		13.22804781711623	6.009646889653028	4.277603577755517	2.769299007996346	3.3240859541244463	2.0228028091157197	3.495543521208218	5.177575348136369	1.055234961951401	5.3510586029026115	4.603075551020847	6.626032378681288	8.85331003977466	16.76953556999181	7.69381553893342	2.8686326246674705	1.9924447919310766	3.47538277064573	3.9351847688634756	2.7888954266390034	0.9567719177888074	4.213008435715651	21.79070072534415	7.763027249837204	30.609938579477237	8.885292694675446	10.369878895927457	4.082820839545285	2.2469301928508463	3.5967576720131653	1.0827511210057448	0.06475743502995225	0.21220504349965882	0.30043937282968264	0.5123790474911962	0.8874746607880866	0.714894066640563	0.7505365394945894	0.35270784028856117	0.04559146800872173	0.03465306603248473	0.12637882084157265
17	0	BRAF wt	1192005160_spotG_1.4 [combined]	17	13.817265989858939	9.453789458592425		10.17128354742428	3.374455184101535	2.3175631558176297	0.7919355726822234	1.680805211384282	0.6602348983760198	5.904825878169763	0.654507811867955	0.5081466071817532	0.2798227895361681	1.4738072101420914	0.44185612967463844	3.486065107024981	37.0733000420544	11.621384665048616	2.3965140873504827	2.989453088564585	1.8996348409764543	1.9913404648567412	4.187005802099706	1.183006210728366	2.032982332627385	10.188234768385723	15.33304221851519	71.26594914574773	12.899971645524674	18.53710185984648	4.588863087257417	1.1561755575129449	1.9607311796416351	0.8339331596374384	0.5313051874152046	1.2205728115524068	0.5737996567890917	1.0767983018947664	2.4333825213570344	1.7419476612425813	3.436723620615395	0.8166475241244535	0.23380244541177905	0.1425807160396266	0.08851244865606102
04	0	BRAF wt	1192005170_spotB_1.4 [combined]	04	36.036455088049976	22.54257709161979		17.79146436630734	8.326034231868547	5.242751727476063	2.129936275064199	4.033899722957425	1.112078895506625	2.7835835971484535	4.323197818422236	3.377508217777515	3.6473868591618683	1.380155889534819	5.512913490267556	7.63380968174517	5.338072198253053	1.1619406603728235	8.637075700450577	0.26512612771418864	0.003896688339652659	3.0673579655916683	3.3274265460948103	2.1475440608450462	1.506617592030704	12.827029081406215	5.516560001564521	9.756271019424922	6.231977477173171	1.7320745547285812	0.7764814902234956	0.21677833997852383	7.669378821255717	2.2508435143599343	0.7951598729617682	0.34147978244262667	1.7177682655440314	0.4248558454426209	1.8209791457892444	1.6851262115330354	0.49518795448355046	1.0817721011619397	0.2885565352176561	0.06676486391266906	0.10617846164976522
05	0	BRAF wt	1192005160_spotA_1.4 [combined]	05	21.510028099441847	16.598947551614998		16.700468478564538	7.09190256113704	5.282247092843489	4.638619024763987	3.8546233282821163	3.270303895546652	1.6167521095394535	12.150481505824507	3.3263463169971526	3.2603444211468835	2.216348678896863	8.390011960994343	13.312061732151871	6.516776719301219	2.510323716493753	5.260754956817349	0.8332074950101154	1.688906157942638	3.917550349122634	3.840825639983297	2.4330746599061803	3.938048699740882	28.738534811908345	7.108653033330562	11.08458830299023	7.329648261428727	3.5947342251847254	0.9635938689479269	0.3073188614127379	5.76833059083151	0.8158147890139417	0.36655728123789805	0.18617403408529815	1.1840719670402167	0.653643015774723	2.2630791856426686	1.3481074476571222	0.903473292607488	0.9165790394435124	0.24159901310285778	0.0544027181583607	0.17774243311258775
18	0	BRAF wt	1192005170_spotH_1.4 [combined]	18	30.20063710175046	19.876311055850593		17.073604758638158	8.285255391031427	5.155037885525788	2.330838627933373	3.5784237380988486	2.107748538464332	0.10467995251816527	4.068014081560385	3.803506376080891	2.693502287930103	1.8209052538569244	3.019447218187271	8.734586799739596	6.337836490418455	2.068122807526167	4.870016418964071	0.5447991916454209	1.551044295855562	4.532662239008511	6.372424628445054	5.927861600778068	3.5559901615825176	22.80173510922874	9.25841416846584	13.086674105807269	9.688119086730172	1.8889629835867519	0.6790685669599843	0.12495957791966118	4.709879549299725	0.8870127587352519	0.24182956131971017	0.15483040070196358	0.8689977309085218	0.40742570787384064	3.9233490867614367	2.320966018436677	0.40860210529195196	1.1271046848906758	0.1375887626233506	0.03170265611984002	0.18141553659637102
15	0	BRAF wt	1192005160_spotF_1.4 [combined]	15	26.168286632592395	19.15231964005199		19.346087577638073	9.577456946949187	6.79390916829154	4.079318494456457	5.319201792156919	3.3653760331774625	3.5713074313984956	5.585343219395746	2.143810366666429	1.4207799872830975	2.0367977441090437	2.8898750977061214	8.36004617976653	17.18465968402533	9.324572496212028	9.271198875155536	1.597124057212409	1.5559367558181063	2.669899298113708	3.9037531406637607	1.2819230095967296	2.955293561974211	17.89986366710189	6.272458017730553	27.82138658834092	6.362877746570843	10.35411078517539	3.1937964087025676	2.1124010597632386	10.953715985163889	2.5895747489454153	0.22077228216567443	0.4896657697039605	0.8219428182903066	0.6286956165168066	1.3071131200763166	1.4808224482154473	1.7060268638237979	1.1044299850255406	0.10607766785371522	0.060010830052956134	0.07914985157279872
07	0	BRAF wt	1192005162_spotC_1.4 [combined]	07	23.068784024464144	16.199950815670075		17.030912075952973	8.376214348746338	5.169148448702552	3.59838716561483	3.7237917197354893	2.3690564531267944	1.2327698749249174	12.38559049995378	2.3135195457925697	4.836682617226323	1.9580244916809413	9.627085390318353	12.440720946759722	7.120043720349945	3.205402986358191	4.055848139044593	1.5846167913429015	2.0073480924281997	3.140035098914727	4.013345082427152	4.434052416206097	2.676934906712942	30.963072906988074	8.45142373861887	16.345819177828954	9.497421357168932	2.8726606400825316	0.9073832536425566	1.4370812380681899	4.260532720900185	1.5092920441507602	0.38184919834391284	0.372092847753955	0.41400807842603343	0.41753677637825115	2.0746579265723293	1.4028343780022254	0.6493791821864394	0.5285645934042668	0.14221026713152105	0.052882302640227925	0.16319442966451045
16	0	BRAF wt	1192005162_spotG_1.4 [combined]	16	20.647860144764614	13.182118263184803		17.360349886644148	6.137847114839814	3.587903862823569	2.1919379073273353	2.7505941850614386	1.6617712578790256	1.9134317743415536	3.830263113950294	2.180420418747868	0.807337961389729	1.9407882707929678	2.2412861268537636	11.04113235512619	12.465685503404902	5.842233304787877	4.265737195202337	2.2244109779238066	3.2358729053119966	4.685849542083232	3.3155881970233008	3.879599074558961	2.8867360322894893	30.321927433387152	9.729442847923135	28.956312836152904	11.047348071571115	10.1747881011764	2.406431007740869	1.5959862779401122	5.1512906294368825	0.731970135294792	0.35256895232490326	0.4538669519405121	0.4890174510657703	0.9329837190251266	2.0795319854257315	2.30669551828664	1.204327964357009	0.8271946389732232	0.08069797887111428	0.044999032946514514	0.2019496563825331
39	0	BRAF wt	1192005164_spotA_1.4 [combined]	39	14.336993761064752	9.052516650478951		11.620964677962824	5.356377354819086	1.7324364743060063	2.205025528900645	0.7216961744886572	0.8544707418561053	-0.013397386554083526	8.339452202892826	3.2425428734576314	23.45342378651111	4.429654212581024	21.369210624370726	10.054141001159529	11.196694627889649	3.1077483239673196	9.32592711800624	1.2051229882104326	1.6151153067804365	2.366409697479913	1.879036648679559	14.132377479155355	5.741029261704556	20.99642327899636	8.309444299263417	26.694382493671952	11.671725055399033	0.6275861366844762	2.55875352945501	0.12266004797696808	0.9519725911383923	0.2476837497724577	0.07240932409055052	0.014549554010402954	0.12436198675671614	0.09360934910171065	0.2913369566997681	0.28924924059475177	0.04683887233376004	0.1339736063123635	0.06560623579009286	0.0676906902833407	0.05288429592317488
13	0	BRAF wt	1192005170_spotF_1.4 [combined]	13	31.461721356242315	20.788950826829335		24.443372727357126	9.43581957113434	5.867567221300556	4.452763076883036	4.629504577190108	2.355265096654948	1.742818614888745	10.724689405475823	4.125688464276624	6.078881571749786	1.4279504349748966	7.67961674478533	7.244776354112296	6.099282712959745	2.6748405198413265	8.493676770878121	0.4361626676895505	0.21901741776785452	3.7534360248039715	4.347032605605544	3.079681273582275	1.782432121375436	15.228836047305704	7.372465070740291	10.837563270213465	5.177385600583343	1.5797103888929107	0.4899032980656199	0.1178374690313954	8.837029979932883	1.3866678112859103	0.43095713862335594	0.15836971074528775	1.4289830270041473	0.35604247460178906	2.0423944503217717	1.1154566355802205	0.5502473260100573	1.8553777625160834	0.319097519073833	0.04401953260995182	0.14075690872300536
14	0	BRAF wt	1192005162_spotF_1.4 [combined]	14	18.440116326899098	18.264589603751887		13.785370729691842	7.47594869969478	6.051369172171711	5.308839010674447	4.391660755986278	3.1992523203184122	1.4730290998781008	5.460185171337845	1.9947530339142185	3.158816112570361	2.597360842713779	16.676364957142187	13.781454365895565	12.338782988744498	3.0427010898774007	2.5596834348766477	6.382834859199129	1.5376198787999078	1.380735420343535	2.178789509412111	8.514125061246729	4.773371269853684	14.818000024301373	5.596001860561216	32.26267978490376	6.7766316451027	3.0837693256253575	1.4908345889038137	1.7190726998311754	2.9401505663042995	3.396983977814923	0.15211881441151662	0.030707078636067482	0.2072252356529683	0.0989720951080557	1.1474958549994492	0.51636348322631	0.14825949091021196	0.2705939541964536	0.03825631675648865	0.045584168190226274	0.0482777799390272
11	0	BRAF wt	1192005160_spotC_1.4 [combined]	11	17.873655009442906	12.230313926227524		15.685449433398187	5.204255216123816	4.753887434474901	1.2404026283702692	2.70251146166689	1.8112273935378664	0.8738203428863075	8.520092876636982	1.337404409911017	0.6058132828555809	1.6913245478139014	1.4535061686924524	8.239734868075935	7.729948207137372	12.339228539000096	4.541155640596909	1.3532867196112273	1.178003483833637	1.8745336651619064	2.49851551475025	1.569066832606701	4.421853048105264	19.06410839420972	5.288189754843097	15.874904856120907	5.127627407658118	7.201829713999946	35.933495488201004	3.7624728336470783	5.392008684098202	3.969039139463467	0.16071558663874236	0.31106214064639254	0.5896144415983915	0.3087188829290395	0.8823036277635516	0.7749594693230915	0.285259507765237	0.6072594011814156	0.12423009176070683	0.08073892744014995	0.08426484068753894
02	0	BRAF wt	1192005162_spotA_1.4 [combined]	02	30.432237932043325	21.594843958239384		13.23867414009813	7.824069251772398	5.498515883235466	1.7493771586424804	3.9673296817270227	2.2047472888669515	0.08896931579197119	1.8786107537036378	3.288515316298275	0.9116036795051101	0.6758490345457461	0.3390507309953707	5.382893845509128	2.8863661217684164	0.5849426698381148	14.168240635914614	1.1605600141530892	0.18220390550610457	2.059049363415515	1.475931718560096	1.552427849447191	0.9959809360362714	15.126149213364432	7.908758791777265	7.761036799482891	6.617498649786607	1.0822612403972511	1.1322037503443005	0.12431322461038244	15.115687462590559	5.149905575879961	1.5758627948942339	0.6540871052740114	0.49500997990887563	0.06463670068829376	0.6386154164052359	1.4745886758080342	0.2607949786752357	0.478412045965532	0.08009828609436265	0.020446743753770393	0.08679849083993987
38	0	BRAF wt	1191004122_spotC_1.4 [combined]	38	32.75982584765127	21.71821259923903		14.798672303893277	9.421196751843194	6.1268350095040836	2.849348128080633	3.931499614607097	2.8433696569823264	0.32179713603562415	3.9476540043972115	3.886024818902735	8.81893687570334	1.9767843950550708	4.09131707061561	3.5876683468619825	6.851002037581694	1.5474185328066938	1.9376533258959594	0.28082922438610775	4.104000830101287	9.490492808339766	5.71027795355757	6.145556905280043	1.5555169508187106	11.896748256219983	6.615981488955459	14.316870475686553	8.50572044013584	1.1468646948814465	1.213726115803389	0.08456800017814554	3.436154253131101	0.5841899441289629	0.26264867498458244	0.0706941416384835	0.7764929696861781	0.3400218430616861	4.9839374706854045	1.8747549125119178	0.5286201539493721	1.9899199848621638	0.13846472914416358	0.06104812820355086	0.10005375154725636
03	0	BRAF wt	1192005166_spotA_1.4 [combined]	03	19.487278327925317	12.139119051744766		13.9608427090858	4.9564442070347	2.7700211942354898	2.738369291599703	2.3430489621994544	1.6888258822553	0.8857184655135013	8.217422823032045	2.542779019007008	7.374778650748542	2.278786040451391	8.100249255667048	14.330755010534666	7.058715563698993	2.0294339880052177	6.118417866977403	0.983732590651477	2.391427958134825	4.229153643307208	2.764015156894043	2.780387860482395	2.508577355776432	32.28450785182383	10.502539874069008	12.819278262066549	9.491971658138727	3.6015936740454233	0.9778694533666512	0.1973292210907786	6.913440481165129	1.2315540686996669	0.2333230923653543	0.15578854623835095	0.53501094226891	0.38181016344737634	1.227828832816826	1.1160308477060643	0.3426953033753942	0.6636208069482389	0.12262836536804336	0.03731482619936184	0.26740817344156875
10	0	BRAF wt	1192005162_spotD_1.4 [combined]	10	19.713069264519255	13.595015011793583		24.170437708524723	5.705051130155419	3.819713938025834	2.098096214810817	2.8785282632424947	2.7819465684291913	1.2957038979458875	3.1043168480609244	0.8376969119965368	0.526578420245549	4.654711357800121	1.8171153769509178	17.856411647378195	8.90940631193762	5.116415138132693	3.5731789359667196	1.2138549658992646	2.452482294032074	2.5231281130510634	2.6507687902569894	2.251987829333718	10.593887257607921	38.93846201222452	10.14546647218317	16.83560443606829	8.172995743490164	4.641824134746973	1.4061644595630933	1.5954517748076622	3.813108769462646	1.0233331985206948	0.20416596547251975	0.3698739819365686	0.26424385523441496	0.3035604109165987	0.6503209582064475	0.5449737078464404	0.8648339843308741	0.5614326641833138	0.056274515313607186	0.08328297409405466	0.20476697129124827
19	1	BRAF m	1192005160_spotH_1.4 [combined]	19	35.366117453834036	28.956033814267293		22.80866014453447	13.44851844935555	9.651435455425156	5.832917532745949	7.625642521937166	5.0624436814978075	2.684840587553083	10.36068089082892	2.7781225508546727	3.6846559256334457	1.9791857044137497	7.759604335853268	5.655547022849156	6.316048002539766	2.508201525276803	4.085917928346822	0.6227068357409247	1.5237674916905655	3.5930242444353606	4.468784796079631	2.9924212712389116	1.3320684991760168	11.006891706584401	4.843680863674035	11.052361608076161	6.487128168198843	2.9887736740037756	0.846944264229353	0.2910696474437087	4.404414660817253	0.6282948162720786	0.41496575284736187	0.339004432811981	0.7866727651956595	0.4796631915984347	2.3941449601298563	1.4512209736428623	0.8352985021938915	0.9053949734000881	0.24367778307007737	0.058905625793496896	0.06358544975720398
35	1	BRAF m	1192005376_spotE_1.4 [combined]	35	4.124669901153204	13.248193130900294		8.59463079697079	2.2284510427271957	0.1350149979873298	2.861145341824364	2.9705278971270674	0.522998499371866	4.271601942718469	6.836568940657758	4.540403831188305	16.36627227822718	2.439559386070366	16.707632002500375	9.433228397332385	7.3400915300197145	2.29210617444442	1.841383938237366	2.3293883105709146	2.9779589508077233	3.747019937414586	3.303205576309969	10.479251340335857	3.6767267910760912	21.837264080500525	5.593314567777398	11.954260942013388	2.491043993630062	0.5692577810176044	0.07353116225334994	0.004351350166433863	1.281931325771152	0.30230889052723386	0.12467538761852029	0.08468247581861917	0.22835628990921059	0.20554144580558326	0.27308351986072077	0.2648990713880779	0.11919714786417182	0.27161421516979495	0.09016537236250376	0.07152910472173213	0.1477724240108726
22	1	BRAF m	1192005164_spotE_1.4 [combined]	22	11.19152377154827	8.344960276486038		13.574372869604087	2.2771802844320703	1.0765867961863544	0.6565147109083689	2.9335709437115174	0.2861029706750397	3.5103467449228605	3.309341144158391	3.369265486239152	14.55760960858185	2.815756229340762	8.915207051237605	12.880440131748648	13.345564334701294	4.712883793731409	12.963523013921336	1.4323625974174898	1.7569186777807906	3.542454758827292	1.8897798016863796	15.332826906842218	5.819763086435522	32.95473106033763	16.55745132907778	29.622862857259303	10.876437677095598	0.8126899370567247	1.1825010819284065	0.06847139665144891	2.070855608425891	0.39683152319958787	0.14378393193173492	0.019576920894331468	0.12200150770184837	0.042437566606117784	0.360125620734317	0.29602813543608886	0.07483051975679636	0.19496890258834787	0.051654958529040014	0.06885751964412956	0.10538840769233207
36	1	BRAF m	1192005376_spotF_1.4 [combined]	36	5.366289136894225	20.24649845201171		6.250469748410927	2.8453998728819423	0.3175066409588133	1.123981634434766	0.44647605459887046	1.0150477258695734	1.6837335408727352	3.398580119432684	4.584695386323736	17.030385678240677	2.654528288452612	12.356453938296081	11.390508278405331	5.370421891332608	1.7087253775435038	10.121417119822285	1.4738262523497707	2.268998001065319	2.9335744859658384	1.781651315704495	13.917586297212893	3.957974454994866	22.347778769838495	4.776159945917302	9.469707184199162	1.929425444525604	0.8039479366116317	1.7763683182020558	-0.004357311281798943	2.4998163764406924	0.46434414437453664	0.06015053476694119	0.016584708131439432	0.1607849738685745	0.11346402327424032	0.18956270880047982	0.14762793021825565	0.08726026003475358	0.16919085162685357	0.06874062020607377	0.04207509992103924	0.11542507188338413
23	1	BRAF m	1192005159_spotA_1.4 [combined]	23	27.105738669769664	20.538727156300265		15.69012235774757	6.896020450731562	4.163092955924527	1.5775039656690013	2.5049746958985546	1.3364061956228204	2.3074760403083525	4.942815460340544	4.611330719048174	3.939218706261331	2.0602716414700164	4.6053696561646635	9.96988981899501	6.2784123169746024	2.5060243796751567	10.427416788479894	0.5280107923366296	1.2397913955560167	3.3227206748867735	2.9355610071010387	5.629033805153471	4.182605114020331	20.85552359807314	6.329323689590623	11.7473447818105	8.123214901577244	1.216421317405975	0.7915586897873839	0.10321960189156897	8.182569061009586	1.9867085446347388	0.5497736130235094	0.22003215975746757	0.4787898453256915	0.08774248074881626	1.1637218803694824	0.6101059588389698	0.28228778249077113	0.8494728984934159	0.13295308541363382	0.02844928565694311	0.10883790790692785
06	1	BRAF m	1192005170_spotC_1.4 [combined]	06	24.9232304332413	17.447489310658373		19.000516230397267	8.811823783754614	5.1854852240574285	2.4267030757917087	3.9048712248152198	2.9706980661406157	2.041241965722028	4.643636789179004	1.1578521092694611	0.8645883437564796	2.667144509394653	3.3977396042376435	15.44959635346914	10.624853385914868	4.3336510325672	4.44889771312607	1.1818099315828534	1.1545404669138009	2.5974152237018897	2.0066092647139446	2.215531468609666	3.827630032527898	29.95498050034822	11.66093406972203	18.511307739231366	8.410103478223391	6.024391208563556	1.7305121761435265	0.34605818734164384	3.0841452382609975	0.5036536541293674	0.22780373600531623	0.1999013747936724	0.2064750167125008	0.278934549883231	0.5881458574716997	0.9141877519028918	0.6918412276977804	0.46228397815745986	0.05502167090321888	0.02923472927567657	0.1662264889838559
33	1	BRAF m	1192005159_spotH_1.4 [combined]	33	38.8808511036085	26.061650027902694		18.8469290514178	9.916036583495474	6.280000597774247	3.2289997726515116	4.411943503253614	2.380554123711896	2.693502393838436	5.822914290173788	2.6860336132563374	2.118506424294999	1.1111664015403675	4.167645231388461	7.105423092321342	5.028753933596143	1.789569515388388	3.9585796603785823	0.4615056504138839	1.296343284421207	2.889410830089313	3.7117256471092004	2.247130327778225	1.6828235067245625	14.755618467771978	5.840838129412873	9.611742843880565	7.623161790874397	2.2998243826923543	0.8910135250597011	0.20743313689723572	3.773860466838069	0.6852218153774652	0.4051436932555126	0.2068899772980175	1.0576288937192848	0.4442547114253895	2.2681884344104666	3.227294543823715	0.728373335404455	1.2510667364699477	0.2629982738952859	0.04583601210940755	0.1422334787587925
24	1	BRAF m	1192005171_spotD_1.4 [combined]	24	34.58343974596837	23.78208309046072		19.744432960764733	9.596933367871468	6.3726479754432495	2.4714857597501143	4.111441052673225	2.234896891062116	0.16462393099111183	3.359785521894041	4.934246115608191	2.3428582742482975	0.6193469666862614	1.7564199519316424	4.86586301942801	4.9074943763527274	2.0008302890815104	8.107395523323913	0.9069262765928074	1.3224839018870744	4.826569429396553	6.505811585884518	2.662627007196134	1.122634229880498	8.63484091966958	4.400456135746135	8.444213409495035	6.724789271947345	1.9251648970347595	0.8277133445236449	0.3429936831622675	6.779909869047348	2.03802143461208	0.9684579463275018	0.4173225868445182	1.4251086133041198	0.4456539742497003	3.880559202536197	3.191024613049463	0.9360320729306995	1.5840391391943744	0.4665608041158046	0.07054867042277646	0.0961344727522251
34	1	BRAF m	1192005376_spotB_1.4 [combined]	34	2.8194705211749906	4.321064091934805		8.202450740124632	0.7256574045396255	0.5254272084802718	3.731150019632458	1.1309306623405022	1.7516344468876142	2.210288800324346	16.48325434235407	0.7415125445982895	1.1342188917629694	1.6105710703086848	8.498280068809263	5.593224091405306	2.5756352106653013	14.90235753844975	1.8280701163689566	2.303044310204244	3.3920719929363665	3.2846016382127314	2.4093000212580087	7.682651508034352	6.289684422353268	17.69333642437487	3.085447724134492	6.821004774107548	1.3241604049133606	1.6932734171139838	4.605667606611364	0.5944168219223829	0.5601144674473602	0.1762343862479116	0.1448209283455102	0.07586043829641881	0.13378268583860195	0.1626438314160429	0.2163506901789648	0.24879584097978735	0.07407454100149863	0.1215177944343174	0.07886547194317704	0.11630818016935007	0.1802061591686586
25	1	BRAF m	1192005169_spotG_1.4 [combined]	25	39.29140100420771	26.02610915868089		21.383613100223734	10.948020341412246	7.521282608141579	3.5732562382516235	5.302476253618519	3.317831123788706	1.1416940220584861	3.1303341963220856	0.46445391715239204	0.5292232316768658	2.4236374172760233	1.3136483461483868	5.938215447265887	6.118041130400789	2.6996574831725932	1.007122406478513	1.9335118783070306	1.3133954443960545	1.6895023687648472	4.621063301875306	1.169826065012527	5.354544705621534	17.180611675867304	7.726096129731142	15.779168308095272	9.018605769863386	4.124371577782503	1.479214160622566	0.8812258357845686	1.5058553232423455	2.4011487246518066	0.18218397143009338	0.7585028785684821	0.6181313900907327	0.48334229607241963	3.0707220725852657	1.3803527497974057	1.2104098861382964	0.6550560437992001	0.10502843174380413	0.0459658289074255	0.13032457914831502
26	1	BRAF m	1192005159_spotB_1.4 [combined]	26	23.97867696815183	16.89850939963844		22.84170163159315	6.813771520431153	4.051820996105268	3.9479171207365775	3.1978786164591044	2.00549144889892	2.420797003672769	12.716257311687905	2.545486368301009	5.382241491772585	2.1627659708310802	11.790340516423319	12.462497803218021	8.967769815815416	2.6799550576582685	7.545795673044441	0.5195295910220544	1.5214949105650188	5.372327512605406	4.751387624356612	1.3996904846466833	2.357521842031213	20.09916204595882	6.3324597669432725	11.72154559045993	6.913902034464721	3.356010120308844	1.312262164252231	0.3981631385109272	6.395313663806451	1.333074697507927	0.4827953842200253	0.42015229123175113	0.702888836846678	0.3677956346198088	1.4602253860257524	1.2201558666383638	1.2006333520724173	0.8309824818851379	0.25915443848594427	0.06053955479082659	0.060882051299276485
01	1	BRAF m	1192005170_spotA_1.4 [combined]	01	20.847104644495978	14.603561282946433		15.36501581590371	6.708266429843654	4.443905875830518	2.3847806442629347	3.344829356152771	2.771046859671985	1.2186522179845876	3.165732491388262	0.8743975057871516	0.3833985290331158	3.146832673456159	1.6038054751520687	14.142000590954982	8.419735302536262	3.5984983485498674	3.37074774472448	1.9640661949988416	1.562613107581851	1.8754496680185202	1.6012239045630732	1.4795765714993951	7.122153204485247	33.309331831203664	14.283307058061503	18.188669187240343	8.76461374296144	4.777312289634818	1.4147022547193298	0.9701376871737268	1.8230977955646042	0.3258283651404217	0.1866631587371747	0.28560972157295644	0.19517727845425203	0.36513226971721613	0.6143653910411893	0.9496614668537682	0.4837821605583351	0.39928807699761276	0.07502977079166007	0.07677081085174076	0.20184712199366495
27	1	BRAF m	1192005171_spotF_1.4 [combined]	27	27.87800407379505	20.674057852305605		24.778270572479684	9.501973317432567	6.146293509032585	3.5008667281941825	4.478295020845283	2.742203173452255	1.7780532153409543	5.4461608926696305	3.62945071643607	2.5312505994714782	1.4582251012345528	4.099808561770032	5.8212001425335425	5.904068201648292	1.6649476024199783	6.491226837421843	0.44354928135096405	3.7305921300211367	5.808336706329615	6.655744690485407	5.4342833825964005	2.463665130052389	13.674142018742554	6.2397683280937795	12.934814899446327	8.116073876920654	1.9901266029737221	0.8514523610662273	0.10085591751025239	7.690819819719074	1.4997076791913422	0.6785189067949108	0.36031221702277516	0.9930658583660504	0.4520563878537587	4.006459829917192	1.579813539611912	0.5851267556121045	1.0638088562047314	0.3267672640009234	0.09218497629964187	0.07915466359792646
37	1	BRAF m	1192005376_spotH_1.4 [combined]	37	4.250135861851591	10.626244631639409		6.170710998960175	2.2790402846458795	0.24405620359531874	2.866980372101505	1.7113981905994442	0.7100256038831774	4.012213835473033	7.400851124980523	5.098765169988124	18.39682674236758	2.490525954358858	16.463184124974937	9.989657003303698	5.746062577545079	2.5580338819017134	1.5386686656183213	2.4323536787836235	3.49221270520658	4.376916456112262	2.2387732731533054	16.341890142772197	4.858577359773506	23.12417193115277	5.836205148679431	12.687447590886851	2.368127769151391	1.4613255286584996	0.12511905966027878	0.012784223919185727	1.0817427294012174	0.18779820025087518	0.1983582033218682	0.11345364783984871	0.21123655978910477	0.24135551635436012	0.2995643369438491	0.37413158482894404	0.10246906779108397	0.13507279507989417	0.13366953839209456	0.12505602723754514	0.22692417743504006
28	1	BRAF m	1192005159_spotD_1.4 [combined]	28	26.72872847072813	18.7706682250444		15.94207111451628	8.220407831601808	4.849647636770568	1.7025279690046542	3.194986678886642	2.165301684500964	0.6732127102244974	4.149174696105096	3.0909291233516	2.8505205918541376	0.9590275205995521	3.4078438608256927	11.907529485640856	4.953751885184811	1.5256884152643297	10.297293189735953	1.0922452444495838	2.1901193466807705	3.825695674234269	4.813548764620715	1.6009136129506611	1.3321299663643547	27.54127434552428	8.317691549233222	10.643841222684268	7.618466449797898	2.354426367925024	1.0803591396393986	0.23960908606233977	12.711957475903452	2.2796293269828634	1.0106301500208619	0.45812081582252173	1.1612595641987227	0.4128067167691589	3.1525996475845353	1.5285331567844949	0.7275758983137737	1.4715718357455656	0.2556232189696599	0.04097721299280939	0.3159773120001172
29	1	BRAF m	1192005171_spotG_1.4 [combined]	29	15.201656766429258	10.491511466066887		16.5080555646709	3.6813698589727446	3.9504377704826377	0.6407726868800337	2.2163174816998876	0.9590268460507672	0.35107775303646377	12.366459534831334	1.4500253686318958	0.43752993198197354	3.136685217125547	14.944498807481416	13.779272801514988	4.541729976591988	13.838762742521324	5.374654387381866	0.23516760196029954	1.052364341713953	1.5949040997450736	3.214764605599655	2.1655514796788045	9.072147728510163	27.453270211220712	5.5878450000715585	8.821368495057015	4.213636210433162	2.5395803731044677	13.937026350450658	4.148077791621121	5.272262614192671	2.301408747096853	0.1004227823508758	0.24093639360483213	0.5764394063343505	0.20722259071459564	0.5885171762011037	0.7573452137273976	0.26999620281707737	0.7249749275550775	0.16837807161890891	0.04553885413088427	0.101838567357843
12	1	BRAF m	1192005160_spotD_1.4 [combined]	12	17.507175152331236	10.99877489809644		10.203599493602525	4.316449250824036	5.393244378575595	0.8284822674006703	2.1307326143842293	1.227772824296575	4.940185812646922	11.810099260405561	0.05093393152848774	1.295208769191108	1.9138875568379161	3.5413005290850728	1.6746096573213678	22.719465873153965	9.847050837988292	1.2447914421389639	6.395911175995133	2.920110600602925	0.7568638062439994	1.3746886781033223	2.41871683964692	6.425870221442596	4.771736545967968	7.1721038426434625	41.32058219149836	7.899428473737535	5.020517809928359	10.467531921925573	1.2152716083295545	1.2009908395315083	7.250494110739991	0.48547309328329086	1.613425444341704	0.20365980805948783	0.20808897516918554	0.4547322349699022	0.8396713969662155	1.8942131684448582	0.38770288065191977	0.09788278152073855	0.16163125516960442	0.09426776744680701
21	1	BRAF m	1192005167_spotC_1.4 [combined]	21	17.176614234832584	11.056074284673187		15.344558373921757	4.648333007551627	4.293725647339827	1.3896867374774162	2.746727529500217	1.5567115246803336	2.0387380768670083	4.109121434544825	0.32838888395750654	1.204431708734675	3.8347742454749105	2.484122835899957	9.060390769093406	10.221287405733122	13.588836465767457	2.2577277414575097	5.361937765285605	2.3627320806072456	2.2454081055551622	2.6187875482717375	1.1059341316654625	8.826276773005223	26.829392819836848	8.883267519041075	21.76626881044598	6.446088779515815	6.077762085430238	9.152820885147696	1.6021043815616387	3.0748398490740856	5.068014562562863	0.22938369411444273	0.6117743244671064	0.21057434724967805	0.32754756620328307	0.5095064602360266	0.5296271899021905	0.9153538103794756	0.49823507525627764	0.07231421477440023	0.08846361501876268	0.20636549447663302
20	1	BRAF m	1192005171_spotA_1.4 [combined]	20	38.7236030710783	24.745932023107393		21.0736526990068	10.05770252859147	6.537198206315406	3.5277265822202555	4.70602986157861	2.3864269450526945	1.2647092206120032	8.309691773873329	3.163961771041574	7.202704727482894	1.9302753530450532	8.664720635788653	5.185265619183665	4.775120909099698	1.1722213837454112	10.276069292027996	0.16980925026551014	0.10645417648579676	2.6021214256948806	2.3081639425704417	3.57525433761527	1.6435739344183773	10.172302712023537	3.493468804856324	8.957463127674291	5.215547043603468	1.0991885142435422	0.49836738256592117	0.05919174721582265	11.20099350998128	2.6475628204624018	0.6519875928991167	0.2978430592002776	1.072469983342395	0.25155862469450607	1.0586627617361026	0.7090871015759299	0.4041508073269685	1.4255973429870372	0.18536537767616695	0.043205062043851376	0.04880233892027688
30	1	BRAF m	1192005171_spotH_1.4 [combined]	30	31.013567858001597	21.3154566915655		25.038136058862257	9.77762942906492	5.892546873928247	3.6878501337852105	4.850312768672321	2.490626135860801	0.07357890704162555	6.3803958717511335	3.1763759076963636	1.6974341158838426	1.8115986152892103	4.442026878432488	8.038471356551828	5.596977474831369	2.273152440188131	10.287965213241879	0.7345782441680621	1.659139687540589	4.631962704377353	6.989042158287794	3.4107232007044823	4.574554987570514	18.011434077645966	4.333240586645795	12.28225276775434	4.456299997760166	2.2245106052465276	0.8738924578393386	0.2038585772597884	11.985396942856589	1.464171969659714	0.755532186188264	0.26852031216149824	2.065936481340887	0.6948846063746704	2.7512678432344413	1.0522220965158429	0.8103330810526008	2.107020534610045	0.5303307019846357	0.16534363644682026	0.07778355632425416
32	1	BRAF m	1192005159_spotG_1.4 [combined]	32	36.32747607706341	29.758881329247814		31.725174995508972	15.673641820405333	10.492696274622125	5.259645469714947	7.969820324466671	6.246488271682354	1.5252990658990113	7.022151985913245	2.293861143335788	1.0040449880673545	2.8113216935328773	2.959420108357816	8.83117888304884	9.013684738581377	3.152751424729315	5.223787436669391	0.7206014201411237	1.0555973791874638	2.171080253712593	3.1269310628487363	2.676420953964139	3.2419783521926675	14.016903871085916	5.962739435474844	12.85550060665675	6.437489752688409	2.717324122481054	1.0393040206179829	0.42850904356396213	3.421868240708216	0.5523691418323746	0.35468130162208306	0.2965896264337321	0.41328961992052765	0.2219337232925706	1.1983465831043625	1.2139734137677127	0.6231615787306207	0.47662861963840797	0.1603300152564059	0.02772266829386547	0.04326090019796257
31	1	BRAF m	1192005159_spotF_1.4 [combined]	31	28.623713220549792	20.15067320163062		20.823876321553662	8.496203778846969	5.794207752230046	5.486257639990826	4.6634555783515435	2.4688884713215513	1.3534805397272947	10.410588719483474	3.262799023192638	4.512993548959955	1.5430826964680697	9.144750066922262	7.656914583904055	4.21646254414639	1.0677662419733347	10.464275178757676	0.6634315094953964	1.0017309553490985	2.3551986385165216	3.003279319909976	1.4519149647670786	1.7331259620718202	17.41577667508068	4.681601225278486	7.209883624790097	4.544358980786274	1.6887568487403388	0.7736516559674088	0.08726168956822256	10.25947286010469	2.766944907406909	0.5222512317839524	0.3853725855291651	0.5442255024355891	0.20620095586702158	1.830834283484736	0.9040759642964631	0.5345268908009665	0.5849776310747146	0.14824657455422868	0.035739180845179415	0.12527220514567397
08	0	BRAF wt	1192005160_spotB_1.4 [combined]	08			1.7654387129955493
09	0	BRAF wt	1192005166_spotD_1.4 [combined]	09			0.3393651207070104
17	0	BRAF wt	1192005160_spotG_1.4 [combined]	17			3.2148513427277514
04	0	BRAF wt	1192005170_spotB_1.4 [combined]	04			11.026681111157199
05	0	BRAF wt	1192005160_spotA_1.4 [combined]	05			31.622486180616203
18	0	BRAF wt	1192005170_spotH_1.4 [combined]	18			18.469615256170012
15	0	BRAF wt	1192005160_spotF_1.4 [combined]	15			0.3572832502663621
07	0	BRAF wt	1192005162_spotC_1.4 [combined]	07			20.02218069427044
16	0	BRAF wt	1192005162_spotG_1.4 [combined]	16			5.802762930401994
39	0	BRAF wt	1192005164_spotA_1.4 [combined]	39			4.542864474762609
13	0	BRAF wt	1192005170_spotF_1.4 [combined]	13			25.705029381503273
14	0	BRAF wt	1192005162_spotF_1.4 [combined]	14			9.106972531924207
11	0	BRAF wt	1192005160_spotC_1.4 [combined]	11			4.1572526150549685
02	0	BRAF wt	1192005162_spotA_1.4 [combined]	02			13.30660979858612
38	0	BRAF wt	1191004122_spotC_1.4 [combined]	38			2.116056515041982
03	0	BRAF wt	1192005166_spotA_1.4 [combined]	03			10.560914632853382
10	0	BRAF wt	1192005162_spotD_1.4 [combined]	10			10.999338179150433
19	1	BRAF m	1192005160_spotH_1.4 [combined]	19			26.366067250799304
35	1	BRAF m	1192005376_spotE_1.4 [combined]	35			26.59918114503856
22	1	BRAF m	1192005164_spotE_1.4 [combined]	22			13.87712749266765
36	1	BRAF m	1192005376_spotF_1.4 [combined]	36			34.42795561365031
23	1	BRAF m	1192005159_spotA_1.4 [combined]	23			30.61750517211432
06	1	BRAF m	1192005170_spotC_1.4 [combined]	06			4.25771508458388
33	1	BRAF m	1192005159_spotH_1.4 [combined]	33			17.352986369767976
24	1	BRAF m	1192005171_spotD_1.4 [combined]	24			23.374624412750116
34	1	BRAF m	1192005376_spotB_1.4 [combined]	34			6.601460844588313
25	1	BRAF m	1192005169_spotG_1.4 [combined]	25			5.1652852173387
26	1	BRAF m	1192005159_spotB_1.4 [combined]	26			15.490725581302536
01	1	BRAF m	1192005170_spotA_1.4 [combined]	01			5.992184300464376
27	1	BRAF m	1192005171_spotF_1.4 [combined]	27			17.888882266840504
37	1	BRAF m	1192005376_spotH_1.4 [combined]	37			25.34064101097153
28	1	BRAF m	1192005159_spotD_1.4 [combined]	28			21.016251182502266
29	1	BRAF m	1192005171_spotG_1.4 [combined]	29			4.971193520505836
12	1	BRAF m	1192005160_spotD_1.4 [combined]	12			0.408363452008272
21	1	BRAF m	1192005167_spotC_1.4 [combined]	21			3.3233544441459615
20	1	BRAF m	1192005171_spotA_1.4 [combined]	20			29.29164057042367
30	1	BRAF m	1192005171_spotH_1.4 [combined]	30			13.654866257161332
32	1	BRAF m	1192005159_spotG_1.4 [combined]	32			8.170874480183487
31	1	BRAF m	1192005159_spotF_1.4 [combined]	31			21.72289260185316
[truncated: 15 more columns]
