# Supplementary material for: Proteomic Profile and In Silico Analysis in Metastatic Melanoma with and without BRAF Mutation
Source: PLoS One. 2014 Dec 1;9(12):e112025. doi: 10.1371/journal.pone.0112025 (PMC4249853; doi:10.1371/journal.pone.0112025)
Supplement: Table S2 — Normalized data reporting cluster peaks' expression in serum collected before treatment with TMZ in DC and non DC patients. (CSV) [file pone.0112025.s002.csv]

SAMPLE	GRP_NDX	GRP_NAME	Spectrum	S_name	C0_1538_12026361059	C0_1804_89197642264	C0_1874_97672882302	C0_2030_79620684582	C0_2288_95481430562	C0_2541_51073055899	C0_2767_50036923326	C0_3013_64605225406	C0_3130_68653789519	C0_3289_29946505786	C0_3347_36090439085	C0_3813_77973727598	C0_3905_04124578966	C0_3973_12233903022	C0_4075_77687436594	C0_4300_00030066491	C0_4435_6093012185	C0_4658_02786145917	C0_5068_16226672019	C0_5884_00130110448	C0_6237_65088330054	C0_6411_53291525687	C0_6667_18085466211	C0_6923_19573848628	C0_7225_36825058862	C0_7765_59299511283	C0_8142_85849061616	C0_8949_93138810225	C0_9176_24270772818	C0_9308_0067859819	C0_9446_16354657943	C0_9956_75161840405	C0_10081_2294569451	C0_10310_2608414695	C0_10664_6198291701	C0_11722_6522010349	C0_11880_7272971894	C0_12640_8631965064	C0_13365_8700403491	C0_13582_6172339146	C0_13878_6343542191	C0_14085_9849952109	C0_14434_1359504127	C0_14699_1548981759	C0_15927_0948999082
10	0	R	1192005162_spotD_1.4 [combined]	10	19.713069264519255	13.595015011793583	11.477880363583658	24.170437708524723	5.705051130155419	3.819713938025834	2.8785282632424947	2.7819465684291913	1.271321663354831	3.1043168480609244	1.827371551004892	1.556597811255275	0.9516389722112804	0.563652346806617	4.654711357800121	1.8171153769509178	17.856411647378195	8.90940631193762	5.116415138132693	3.5731789359667196	1.2138549658992646	2.452482294032074	2.5231281130510634	2.6507687902569894	1.8204495186643994	2.251987829333718	10.593887257607921	38.93846201222452	10.14546647218317	16.83560443606829	8.172995743490164	2.2325794878941476	4.641824134746973	1.4193674448433848	1.5954517748076622	3.813108769462646	1.0233331985206948	0.376830569228812	0.26424385523441496	0.3035604109165987	0.6503209582064475	0.5449737078464404	0.8648339843308741	0.5614326641833138	0.039642447461792046
09	0	R	1192005166_spotD_1.4 [combined]	09	19.323527365324345	13.838916755640593	0.9745856826743807	13.22804781711623	6.009646889653028	4.277603577755517	3.864768983788661	1.5744061090954375	3.495543521208218	5.177575348136369	2.933786692543448	2.1726710066993036	0.9897143330986045	5.37375551005142	4.603075551020847	6.626032378681288	8.85331003977466	16.76953556999181	7.69381553893342	2.8686326246674705	1.9924447919310766	3.47538277064573	3.9351847688634756	2.7888954266390034	1.8567010193354105	0.9567719177888074	4.213008435715651	21.79070072534415	7.763027249837204	30.609938579477237	8.885292694675446	2.280950239405244	10.369878895927457	4.082820839545285	2.2469301928508463	3.5967576720131653	1.0827511210057448	0.21220504349965882	0.30043937282968264	0.5123790474911962	0.8874746607880866	0.714894066640563	0.7505365394945894	0.3545145537547648	0.05289253352720699
05	0	R	1192005160_spotA_1.4 [combined]	05	21.510028099441847	16.598947551614998	23.737495137526437	16.700468478564538	7.09190256113704	5.282247092843489	5.114907643556868	3.270303895546652	1.6071162674717758	12.150481505824507	3.6444741178017708	1.2266532066037685	3.3263463169971526	3.2603444211468835	2.211636715995011	8.390011960994343	13.312061732151871	6.516776719301219	2.510323716493753	5.260754956817349	0.8332074950101154	1.688906157942638	3.917550349122634	3.840825639983297	1.132035367346471	2.4330746599061803	3.938048699740882	28.738534811908345	7.108653033330562	11.08458830299023	7.329648261428727	1.5971488510656962	3.5947342251847254	0.9635938689479269	0.3073188614127379	5.76833059083151	0.8158147890139417	0.36655728123789805	1.1840719670402167	0.653643015774723	2.2630791856426686	1.3481074476571222	0.903473292607488	0.9165790394435124	0.06389343846873567
16	0	R	1192005162_spotG_1.4 [combined]	16	20.647860144764614	13.182118263184803	3.1903011064881572	17.360349886644148	6.137847114839814	3.587903862823569	2.7505941850614386	1.6617712578790256	1.9134317743415536	3.830263113950294	2.140375200166221	0.5759426311496907	2.180420418747868	0.8788517994148496	1.9407882707929678	2.2412861268537636	11.04113235512619	12.465685503404902	5.842233304787877	4.265737195202337	2.2244109779238066	3.2358729053119966	4.685849542083232	3.3155881970233008	1.630511838843297	3.879599074558961	2.8867360322894893	30.321927433387152	9.729442847923135	28.956312836152904	11.047348071571115	2.7203228009735563	10.1747881011764	2.3395265689756375	1.5959862779401122	5.1512906294368825	0.731970135294792	0.4538669519405121	0.4890174510657703	0.9329837190251266	2.0795319854257315	2.30669551828664	1.204327964357009	0.8271946389732232	0.09551542678710287
07	0	R	1192005162_spotC_1.4 [combined]	07	23.068784024464144	16.199950815670075	15.089982282063703	17.030912075952973	8.376214348746338	5.169148448702552	3.7237917197354893	2.3690564531267944	1.1729498576493336	12.38559049995378	3.154809668391043	0.950539113096316	2.2888094731981954	4.836682617226323	1.968418608780543	9.627085390318353	12.440720946759722	7.120043720349945	3.205402986358191	4.055848139044593	1.5846167913429015	2.0073480924281997	3.140035098914727	4.013345082427152	0.8853548890670256	4.434052416206097	2.676934906712942	30.963072906988074	8.45142373861887	16.345819177828954	9.497421357168932	1.6440347707050647	2.8726606400825316	0.9522173451325961	1.4224319630614635	4.260532720900185	1.5092920441507602	0.4960927436318191	0.41400807842603343	0.41378290152390973	2.0746579265723293	1.4028343780022254	0.6493303101284308	0.5285645934042668	0.11619401442486915
39	0	R	1192005164_spotA_1.4 [combined]	39	14.336993761064752	9.052516650478951	4.338181997041604	11.620964677962824	5.356377354819086	1.7324364743060063	1.5079679288301953	0.8091243114165797	-0.07858836679203421	5.644480240159264	8.339452202892826	0.3048891471368902	3.2425428734576314	23.45342378651111	4.422439362003205	21.369210624370726	10.054141001159529	11.196694627889649	3.1077483239673196	9.32592711800624	1.2051229882104326	1.6151153067804365	2.366409697479913	1.9577879333615842	0.40369956662567863	14.132377479155355	5.741029261704556	20.99642327899636	8.309444299263417	26.694382493671952	11.671725055399033	0.6113621441943636	0.6403346918114827	2.55875352945501	0.0917129048209946	0.9519725911383923	0.2476837497724577	0.07240932409055052	0.12436198675671614	0.09360934910171065	0.2913369566997681	0.28924924059475177	0.046506338583999544	0.1339736063123635	0.014939911953061831
01	0	R	1192005170_spotA_1.4 [combined]	01	20.847104644495978	14.603561282946433	4.19317381862152	15.36501581590371	6.708266429843654	4.443905875830518	3.13719366810687	2.771046859671985	1.3057743769747912	3.165732491388262	1.2247736958625783	1.0363215296561512	0.9535849777398322	0.4864728045866982	3.146832673456159	1.6038054751520687	14.142000590954982	8.419735302536262	3.5984983485498674	3.37074774472448	1.9640661949988416	1.562613107581851	1.8754496680185202	1.6012239045630732	0.8687573714228087	1.4795765714993951	7.122153204485247	33.309331831203664	14.283307058061503	18.188669187240343	8.76461374296144	2.0054963157137053	4.777312289634818	1.4051783625475667	0.9701376871737268	1.8230977955646042	0.3258283651404217	0.28560972157295644	0.19517727845425203	0.36513226971721613	0.6143653910411893	0.9496614668537682	0.4837821605583351	0.39928807699761276	0.032979800133359424
38	0	R	1191004122_spotC_1.4 [combined]	38	32.75982584765127	21.71821259923903	2.8199554374638107	14.798672303893277	9.421196751843194	6.1268350095040836	3.931499614607097	2.8433696569823264	0.44069838254357596	3.9476540043972115	2.642288393339212	0.45253036263724156	3.886024818902735	8.81893687570334	2.0162402224241323	4.09131707061561	3.5876683468619825	6.851002037581694	1.5474185328066938	1.9376533258959594	0.28082922438610775	4.104000830101287	9.490492808339766	5.71027795355757	0.34071861114639257	6.145556905280043	1.5555169508187106	11.896748256219983	6.615981488955459	14.316870475686553	8.50572044013584	1.3757769306134722	1.1736168503415019	1.213726115803389	0.08180929666829877	3.436154253131101	0.5841899441289629	0.26264867498458244	0.7764929696861781	0.34399822331924834	4.9839374706854045	1.8526045069395236	0.5277398581747266	1.9899199848621638	0.08246265633664279
03	0	R	1192005166_spotA_1.4 [combined]	03	19.487278327925317	12.139119051744766	6.842231809882169	13.9608427090858	4.9564442070347	2.7700211942354898	2.738369291599703	1.6888258822553	0.9243178263627853	8.217422823032045	3.108878797255317	0.20127523296540567	2.415427827238024	7.374778650748542	2.2767214422602216	8.100249255667048	14.330755010534666	7.058715563698993	2.0294339880052177	6.118417866977403	0.983732590651477	2.391427958134825	4.229153643307208	2.764015156894043	0.5828885640159625	2.780387860482395	2.508577355776432	32.28450785182383	10.502539874069008	12.819278262066549	9.491971658138727	1.8829494155233228	3.6015936740454233	0.9431181322639425	0.18561839686099005	6.913440481165129	1.2315540686996669	0.2333230923653543	0.53501094226891	0.38181016344737634	1.227828832816826	1.1160308477060643	0.342438606373772	0.6636208069482389	0.03698940868806268
12	0	R	1192005160_spotD_1.4 [combined]	12	17.507175152331236	10.99877489809644	0.9842064459573858	10.203599493602525	4.316449250824036	5.393244378575595	2.1307326143842293	1.1420826637838184	4.940185812646922	2.127736936553765	11.810099260405561	3.916164669811759	0.1823409745554419	1.316415435637803	1.9140424492751107	3.5413005290850728	1.6746096573213678	22.719465873153965	9.847050837988292	1.242768935995145	6.395911175995133	2.920110600602925	0.7143300680824941	1.8338617832019444	3.2036930767580762	2.419233313233782	6.425870221442596	4.771736545967968	7.1721038426434625	41.32058219149836	7.899428473737535	3.408836837565019	5.020517809928359	10.467531921925573	1.1460853735178294	1.2009908395315083	7.250494110739991	1.613425444341704	0.20365980805948783	0.21262731159666598	0.4547322349699022	0.8396713969662155	1.8942131684448582	0.4051471254031381	0.10867404371275705
08	1	N	1192005160_spotB_1.4 [combined]	08	18.595995913783774	12.316561105547503	1.4037817361730207	15.974949555836396	5.72247510618303	3.5813931744733574	2.688824003726756	1.760793604076873	4.533016046908231	2.3115394648762013	1.5165644592160181	2.1613748133172583	1.4606945053459222	0.5778622333038153	4.274815398639236	1.363527238553249	11.434899624062568	21.102778093959223	7.417178078255666	3.122311873675689	4.441967317103848	1.901698763912513	2.0729193645966597	2.126835428285583	1.9787071109741836	2.763441553760198	8.694231950361978	26.841143441739355	8.597131305515534	36.82090987715663	9.781447237497432	2.106945978020515	8.905204776995888	2.1340854126143074	2.1757514085559597	2.53154138820846	0.385258541846638	0.5173392393681027	0.2629965262466277	0.5423544412951884	0.7896617936176946	0.855971998489376	1.0340487267364724	0.4521130277920854	0.059921153984254974
04	1	N	1192005170_spotB_1.4 [combined]	04	36.036455088049976	22.54257709161979	10.665166734457044	17.79146436630734	8.326034231868547	5.242751727476063	4.033899722957425	1.1673376496504628	2.7835835971484535	4.323197818422236	2.1829334773662987	0.656085062611099	3.377508217777515	3.6473868591618683	1.31695676953348	5.512913490267556	7.63380968174517	5.338072198253053	1.1619406603728235	8.637075700450577	0.26512612771418864	0.0019465047332453134	3.0673579655916683	3.3274265460948103	0.38163997625987556	2.1475440608450462	1.506617592030704	12.827029081406215	5.516560001564521	9.756271019424922	6.231977477173171	1.626747697235456	1.7320745547285812	0.7296169044415037	0.19356429222094074	7.669378821255717	2.2508435143599343	0.7969933214199418	1.7177682655440314	0.4399024852707586	1.8209791457892444	1.6851262115330354	0.49622672140133883	1.0817721011619397	0.06685517286210363
17	1	N	1192005160_spotG_1.4 [combined]	17	13.817265989858939	9.453789458592425	3.908919945535404	10.17128354742428	3.374455184101535	2.3175631558176297	1.680805211384282	0.7159671470047706	5.904825878169763	0.7680316734301044	2.0313486624062063	1.8795276511321555	0.5066125579485603	0.2575610732974528	1.4738072101420914	0.5527672008341177	3.486065107024981	37.0733000420544	11.621384665048616	2.3965140873504827	2.989453088564585	1.8996348409764543	1.9913404648567412	4.187005802099706	5.343435446667031	1.183006210728366	2.032982332627385	10.188234768385723	15.33304221851519	71.26594914574773	12.899971645524674	4.368930584610345	18.53710185984648	4.588863087257417	1.1561755575129449	1.9607311796416351	0.8339331596374384	1.2205728115524068	0.5737996567890917	1.0767983018947664	2.4333825213570344	1.7419476612425813	3.436723620615395	0.8122282321772524	0.162272143434062
18	1	N	1192005170_spotH_1.4 [combined]	18	30.20063710175046	19.876311055850593	9.714015109492209	17.073604758638158	8.285255391031427	5.155037885525788	3.5784237380988486	2.107748538464332	0.3019074989931642	4.068014081560385	1.632379022902772	0.2721643442297939	3.803506376080891	2.693502287930103	1.8318770740867305	3.019447218187271	8.734586799739596	6.337836490418455	2.068122807526167	4.870016418964071	0.5447991916454209	1.551044295855562	4.532662239008511	6.372424628445054	0.4254466167457864	5.927861600778068	3.5559901615825176	22.80173510922874	9.25841416846584	13.086674105807269	9.688119086730172	1.367204523295574	1.8889629835867519	0.6144792977593931	0.11591359386792521	4.709879549299725	0.8870127587352519	0.24182956131971017	0.8689977309085218	0.4087335559351636	3.9233490867614367	2.320966018436677	0.4076689452418525	1.1271046848906758	0.05612933572986238
06	1	N	1192005170_spotC_1.4 [combined]	06	24.9232304332413	17.447489310658373	3.962356326848119	19.000516230397267	8.811823783754614	5.1854852240574285	3.9048712248152198	2.9706980661406157	2.288014515819294	4.643636789179004	2.0115020069515968	0.8515843815974593	1.1949866628301742	0.910781309422271	2.667144509394653	3.3977396042376435	15.44959635346914	10.624853385914868	4.3336510325672	4.44889771312607	1.1818099315828534	1.1545404669138009	2.5974152237018897	2.0066092647139446	1.2788184310264392	2.215531468609666	3.827630032527898	29.95498050034822	11.66093406972203	18.511307739231366	8.410103478223391	2.9312855138268934	6.024391208563556	1.6858531662100953	0.3549380441697513	3.0841452382609975	0.5036536541293674	0.21719883600370898	0.2064750167125008	0.278934549883231	0.5881458574716997	0.9141877519028918	0.6918412276977804	0.46228397815745986	0.060253452370369956
15	1	N	1192005160_spotF_1.4 [combined]	15	26.168286632592395	19.15231964005199	1.3613907437788093	19.346087577638073	9.577456946949187	6.79390916829154	5.319201792156919	3.3653760331774625	3.5713074313984956	5.585343219395746	2.5498867143607633	1.6117714093867443	2.143810366666429	1.465654233481771	2.0302232599431806	2.8898750977061214	8.36004617976653	17.18465968402533	9.324572496212028	9.271198875155536	1.597124057212409	1.5559367558181063	2.669899298113708	3.9037531406637607	3.2096331089919445	1.2819230095967296	2.955293561974211	17.89986366710189	6.272458017730553	27.82138658834092	6.362877746570843	1.5528264118374593	10.35411078517539	3.1937964087025676	2.1124010597632386	10.953715985163889	2.5895747489454153	0.4896657697039605	0.8219428182903066	0.6286956165168066	1.3071131200763166	1.4808224482154473	1.7060268638237979	1.1044299850255406	0.07336123266622249
13	1	N	1192005170_spotF_1.4 [combined]	13	31.461721356242315	20.788950826829335	17.815289120316198	24.443372727357126	9.43581957113434	5.867567221300556	4.95450124168939	2.355265096654948	0.8473221073536183	10.724689405475823	3.6798808409564496	0.7084193301573795	4.125688464276624	6.078881571749786	1.4103291630114594	7.67961674478533	7.244776354112296	6.099282712959745	2.6748405198413265	8.493676770878121	0.4361626676895505	0.2188010597204634	3.7534360248039715	4.347032605605544	0.5308400561686947	3.079681273582275	1.782432121375436	15.228836047305704	7.372465070740291	10.837563270213465	5.177385600583343	0.9381675698499476	1.5797103888929107	0.4685567747831872	0.15548855407426562	8.837029979932883	1.3866678112859103	0.43095713862335594	1.4289830270041473	0.3569648442168809	2.0423944503217717	1.1154566355802205	0.5492858876721386	1.8553777625160834	0.3309365705141179
14	1	N	1192005162_spotF_1.4 [combined]	14	18.440116326899098	18.264589603751887	5.149516375411046	13.785370729691842	7.47594869969478	6.033528719533865	5.936536418139696	3.1992523203184122	1.4250159050939242	4.3263214782518205	2.843475438482798	3.4696833804067375	2.036515758096706	3.0378740232238832	2.597360842713779	16.676364957142187	13.781454365895565	12.338782988744498	3.0427010898774007	2.5596834348766477	6.382834859199129	1.5376198787999078	1.2688582360755345	2.7145379530115568	1.4531671781749573	8.514125061246729	4.773371269853684	14.818000024301373	5.596001860561216	32.26267978490376	6.7766316451027	11.336558937554576	2.9237000596540037	1.463357521032539	1.723851771404904	2.9401505663042995	3.396983977814923	0.09167191329005005	0.182950213826241	0.10508684793612796	1.1474958549994492	0.51636348322631	0.14839065944290203	0.2705939541964536	0.009517120224003951
02	1	N	1192005162_spotA_1.4 [combined]	02	30.432237932043325	21.594843958239384	11.093290038474514	13.23867414009813	7.824069251772398	5.498515883235466	3.9673296817270227	1.4883883073982327	0.31860027753724673	1.8786107537036378	1.207510689610884	2.8463251060155033	3.288515316298275	0.8216308727283579	0.6464388323537352	0.3251728015333151	5.382893845509128	2.8863661217684164	0.5849426698381148	14.168240635914614	1.1605600141530892	0.18795537373168003	2.059049363415515	1.6208825788743404	0.24583677107849272	1.552427849447191	0.9959809360362714	15.126149213364432	7.908758791777265	8.76798087057303	5.676001720198016	2.09799372020658	1.0864299461525748	1.0999552113299311	0.11362608349892835	15.115687462590559	5.149905575879961	1.5758627948942339	0.49500997990887563	0.0627239521313244	0.6386154164052359	1.4745886758080342	0.26098608119707845	0.478412045965532	0.026715990803285603
11	1	N	1192005160_spotC_1.4 [combined]	11	17.873655009442906	12.230313926227524	3.314971929620688	15.685449433398187	5.204255216123816	4.753887434474901	2.70251146166689	1.8112273935378664	0.964834824391808	2.3112211522461426	8.520092876636982	2.860501320867525	1.2311823858061601	0.5901653625820946	1.6868685204651912	1.5869932010684145	8.239734868075935	7.729948207137372	12.339228539000096	4.541155640596909	1.3532867196112273	1.178003483833637	1.8745336651619064	2.49851551475025	0.2604608321576918	1.5722440951563	4.421853048105264	19.06410839420972	5.288189754843097	15.874904856120907	5.127627407658118	3.7107826033609936	7.201829713999946	35.933495488201004	3.7624728336470783	5.392008684098202	3.969039139463467	0.31106214064639254	0.5896144415983915	0.3087188829290395	0.8823036277635516	0.7749594693230915	0.28537998444974894	0.6072594011814156	0.0721759627662657
[truncated: 19 more columns]
