# Supplementary material for: Proteomic Profile and In Silico Analysis in Metastatic Melanoma with and without BRAF Mutation
Source: PLoS One. 2014 Dec 1;9(12):e112025. doi: 10.1371/journal.pone.0112025 (PMC4249853; doi:10.1371/journal.pone.0112025)
Supplement: Table S3 — Normalized data reporting cluster peaks' expression in serum of TMZ treated patients at moment of DC (TRB) compared to time before treatment (T1B). (CSV) [file pone.0112025.s003.csv]

SAMPLE	GRP_NDX	GRP_NAME	Spectrum	C0_1536_26192773987	C0_1787_01757037189	C0_1875_65831489131	C0_2030_35790401249	C0_2287_38529342469	C0_2539_90220394163	C0_2765_74946453469	C0_3013_63309349835	C0_3307_04405803253	C0_3484_10914840986	C0_3900_86238271826	C0_3970_97957492064	C0_4297_4256963967	C0_4476_65571034956	C0_4658_56253685977	C0_5093_36672382014	C0_5906_24312592507	C0_6429_85904795658	C0_6660_77199691791	C0_6908_25255773091	C0_7352_77010061239	C0_7776_18203809356	C0_8140_4016480502	C0_8607_85206038055	C0_8942_26305495678	C0_9163_46907876728	C0_9308_82525619093	C0_9446_23214247693	C0_10081_0712196445	C0_10275_4408724385	C0_10663_4697600277	C0_11740_6916087993	C0_11874_6277573041	C0_12002_0047056994	C0_12671_7313166709	C0_13365_9353578193	C0_13572_1639612664	C0_13894_3130255044	C0_14086_6228024494	C0_14433_0422576524	C0_14701_5711557181	C0_15111_3977730739	C0_15939_9767783836	C0_16674_7678747	C0_17066_2802582866	C0_17883_9806422427
10	0	T2	1192005170_spotE_1.4 [combined]	26.13375463619482	17.31359210587999	16.971578531835352	19.915003538521574	7.7225868407270495	4.6129098369755415	4.410118039252305	2.464979263359616	11.918842012108836	0.9499154269438232	2.088903499322644	3.4556463603436667	7.796125714876588	15.619206811838811	5.476387721241638	2.5406417344261882	9.159920744311279	1.9772178399206148	2.8758963178794064	2.66391540308934	1.6687233559014398	1.6430373857997869	4.38579041483422	1.519184588657382	35.39860451415937	9.894877434373516	11.293950282595025	8.53797960268697	3.0771995593286547	0.9294744004821536	0.7737104792118302	12.665514909629199	2.2766700310788734	0.8821217225318366	0.4466076359483601	0.4907628142089805	0.41278532810921637	0.8775394232828289	0.9281382498533901	0.7094541140487879	1.0994523663458509	0.11811299752113616	0.04807188602637598	0.10211634297203304	0.04459989382584238	0.16360960199527752
07	0	T2	1192005170_spotD_1.4 [combined]	30.95752998277819	21.90137532532546	21.568114677593282	20.620367619633527	10.257901360999861	7.165093038713138	4.965642269843581	3.8188983058845967	8.736219929442367	1.048018196388114	3.5226876980603805	5.400050581012407	5.7414435819850365	17.411998978246068	5.6102229185857775	2.2082711869043337	3.8762585429770375	0.9656247850335531	2.697495585785042	2.489556920142644	0.6284873690329134	4.606515092157485	3.0776166935621827	0.7074570560312821	34.46291947178756	10.89450815499854	10.051264733493458	5.157444381367673	0.9979160028485756	0.43993282002041434	0.05503144244380111	3.795934185474148	0.7108038678399041	0.2615191007137446	0.1642683180969251	0.340459294649015	0.15684975288306807	1.01846576995626	0.6798921925991206	0.20750016706008328	0.42200551206783066	0.07129985147100243	0.04464248905619898	0.14221710658921183	0.043838123600413725	0.13385912524468235
38	0	T2	1191004122_spotE_1.4 [combined]	30.81414976123353	18.706364697108498	1.820650873800029	12.054059379622654	8.112002392548934	4.353368341604146	3.039089421965489	2.1641811245567615	5.529581814357572	8.676971607580311	2.978163280546075	8.302188609878758	8.701912320833916	3.6372751820172553	1.987173327630654	9.424450332535201	1.4601746014371404	2.1110371008042623	2.8913912684184755	5.717141355735393	0.6558897723830723	1.2418418714646764	1.3548517483206326	2.0266063899749684	14.563855880549415	3.750747997420448	5.64405169766043	2.690670760972903	4.346739289741112	25.858174759817754	1.498130798262923	1.904891455085175	1.7186543247138037	1.1589801197796272	0.010527822489635037	0.9942294277131277	1.7088700984184038	5.79754068131593	2.571318117129247	0.5279030476822395	1.1994918990070487	1.0206573232468963	0.3269092347657045	0.22256111279012353	0.02971693550315954	0.2252178552957791
03	0	T2	1192005162_spotB_1.4 [combined]	23.426225607738917	15.8759335225146	14.116703664127186	16.259793909015535	6.969709048094279	4.2112131646478215	3.279436220597762	2.0849080762354033	8.867778967617342	1.027714915992918	2.7139672776567894	4.5432889422323885	6.371955422009471	18.004397593310443	4.219693394532582	2.555134810219393	9.287320549112582	1.8733228183779573	4.178698060599006	3.8673901480824515	1.4328414911350553	2.7006577959488363	4.842766019370158	1.0379580092651621	43.2701037090019	18.725068755036716	9.633040606077447	8.444578300384633	1.4123230207238238	0.7007966875023022	0.08996605271134625	11.406313260465762	1.8616092974615297	0.6884394029554501	0.3797176931337677	0.6527953638071984	0.1808876022437398	1.1293814696402527	1.1021794148401334	0.36678446812635956	0.9078917651478161	0.06580681709255061	0.003384206542606567	0.11531628133608506	0.05777978792772602	0.2528551236600868
10	1	T1	1192005162_spotD_1.4 [combined]	19.713069264519255	13.595015011793583	11.477880363583658	24.170437708524723	5.705051130155419	3.819713938025834	2.8785282632424947	2.7819465684291913	3.1043168480609244	1.0615660540539318	0.8715751743877964	0.5410633034538461	1.8171153769509178	17.856411647378195	8.90940631193762	5.116415138132693	3.5731789359667196	2.452482294032074	2.5231281130510634	2.6507687902569894	1.0125084042503365	2.251987829333718	10.593887257607921	2.595715167958763	38.93846201222452	10.032560682309832	16.83560443606829	8.172919176470025	4.641824134746973	1.4237973295427184	1.5954517748076622	3.813108769462646	1.0231648573741339	0.4084111337188595	0.376830569228812	0.26424385523441496	0.3035604109165987	0.6503209582064475	0.5449737078464404	0.8648339843308741	0.5614326641833138	0.07683613988108615	0.039642447461792046	0.056274515313607186	0.08328297409405466	0.20476697129124827
07	1	T1	1192005162_spotC_1.4 [combined]	23.068784024464144	16.199950815670075	15.089982282063703	17.030912075952973	8.376214348746338	5.169148448702552	3.7237917197354893	2.3690564531267944	12.38559049995378	1.5869737088350684	2.3953948436713643	4.836682617226323	9.627085390318353	12.440720946759722	7.120043720349945	3.205402986358191	4.055848139044593	2.0073480924281997	3.140035098914727	4.013345082427152	0.7814145924511909	4.434052416206097	2.676934906712942	1.269407851565951	30.963072906988074	8.45142373861887	16.345819177828954	9.497421357168932	2.8726606400825316	0.9341178840618214	1.4245328857039334	4.260532720900185	1.5179041168984015	0.5227904102254632	0.4960927436318191	0.41400807842603343	0.41560093803755305	2.0746579265723293	1.4028343780022254	0.6493615134669493	0.5285645934042668	0.28260031974905925	0.11619401442486915	0.14221026713152105	0.05280650560116997	0.16319442966451045
39	1	T1	1192005164_spotA_1.4 [combined]	14.336993761064752	9.052516650478951	4.338181997041604	11.620964677962824	5.356377354819086	1.7324364743060063	1.54155767987275	0.8083343917416665	8.339452202892826	10.365936916559779	3.2425428734576314	23.45342378651111	21.369210624370726	10.054141001159529	11.196694627889649	3.1077483239673196	9.32592711800624	1.6151153067804365	2.366409697479913	1.9577879333615842	0.24697677516908545	14.132377479155355	5.741029261704556	2.3985186004618315	20.99642327899636	8.25067660485878	26.694382493671952	11.671725055399033	0.6421039882023583	2.55875352945501	0.09389557677268956	0.9519725911383923	0.24741004707243336	0.09389412328442402	0.03679937999149224	0.12436198675671614	0.09360934910171065	0.2913369566997681	0.28924924059475177	0.045824503167004496	0.1339736063123635	0.02248826428154599	0.011788850106039032	0.06560623579009286	0.0676906902833407	0.05288429592317488
38	1	T1	1191004122_spotC_1.4 [combined]	32.75982584765127	21.71821259923903	2.6033900203009575	14.798672303893277	9.421196751843194	6.1268350095040836	3.931499614607097	2.8433696569823264	3.9476540043972115	1.3938572019779245	3.886024818902735	8.81893687570334	4.09131707061561	3.5876683468619825	6.851002037581694	1.5474185328066938	1.9376533258959594	4.104000830101287	9.490492808339766	5.71027795355757	1.757945312466008	6.145556905280043	1.5555169508187106	1.7061022271473327	11.896748256219983	6.615981488955459	14.316870475686553	8.50572044013584	1.1730873364415395	1.213726115803389	0.08739397461196734	3.436154253131101	0.6180931647601184	0.184110874734425	0.26264867498458244	0.7764929696861781	0.33679676336957387	4.9839374706854045	1.8530146271536814	0.525543681313051	1.9899199848621638	0.45292665659371684	0.0833148691453175	0.13846472914416358	0.06101163305377927	0.09750878649928629
03	1	T1	1192005166_spotA_1.4 [combined]	19.487278327925317	12.139119051744766	6.842231809882169	13.9608427090858	4.9564442070347	2.7700211942354898	2.738369291599703	1.6888258822553	8.217422823032045	0.7090642977100503	2.429919019489501	7.374778650748542	8.100249255667048	14.330755010534666	7.058715563698993	2.0294339880052177	6.118417866977403	2.391427958134825	4.229153643307208	2.764015156894043	1.0897864341491459	2.780387860482395	2.508577355776432	0.7979718170498424	32.28450785182383	10.535811761185556	12.819278262066549	9.491971658138727	3.6015936740454233	1.0618265418068988	0.1810325192925344	6.913440481165129	1.2506251698475594	0.40982627773139185	0.2333230923653543	0.53501094226891	0.38181016344737634	1.227828832816826	1.1160308477060643	0.34195359461628516	0.6636208069482389	0.053085692038362234	0.025880836003761617	0.12262836536804336	0.037284305418277056	0.26740817344156875
[truncated: 12 more columns]
