# Supplementary material for: Proteomic Profile and In Silico Analysis in Metastatic Melanoma with and without BRAF Mutation
Source: PLoS One. 2014 Dec 1;9(12):e112025. doi: 10.1371/journal.pone.0112025 (PMC4249853; doi:10.1371/journal.pone.0112025)
Supplement: Table S4 — Normalized data reporting cluster peaks' expression in serum of TMZ treated patients at progression time (TPB) compared to time before treatment (T1B). (CSV) [file pone.0112025.s004.csv]

SAMPLE	GRP_NDX	GRP_NAME	Spectrum	S_name	C0_1536_78311083268	C0_1804_83429980195	C0_1874_16268169228	C0_2031_11167407696	C0_2289_0045766884	C0_2541_80653957989	C0_2768_16968616649	C0_3015_16920817355	C0_3112_15615955944	C0_3324_67480126574	C0_3782_75835712659	C0_3912_30574083886	C0_3972_43151802395	C0_4302_11092372617	C0_4435_6093012185	C0_4661_04332511464	C0_5036_64031691338	C0_5778_35585895533	C0_5868_47947388681	C0_6202_65177315009	C0_6411_27603835835	C0_6666_56434592419	C0_6891_96084779977	C0_7225_52303125327	C0_7765_59299511283	C0_8141_62422359954	C0_8949_26328929062	C0_9183_61780641222	C0_9306_38819988531	C0_9437_15126462929	C0_9953_88656016784	C0_10080_9134135074	C0_10316_1924086047	C0_10664_8337732024	C0_11547_9562856028	C0_11722_5477883697	C0_11884_6379569175	C0_12671_4649778693	C0_13366_5864068832	C0_13590_3503991527	C0_13875_9807636045	C0_14091_0285430911	C0_14434_9396214389	C0_14699_2874337784	C0_16707_6260590033
04	0	T2	1191004122_spotG_1.4 [combined]	04	8.404274154692136	5.389235937078931	7.559151218859991	8.205510070239967	1.800931983665273	0.5522640140388824	3.485867149243828	0.2794363721085855	0.13673438667003499	1.8038788256072786	0.10231017156495201	1.9074002213521295	4.791007455798283	1.984338357953502	10.32120144397478	4.7917168049151755	2.58377487941049	3.746457047855219	7.0868889379765285	1.426853027571978	0.3111937613377458	5.660151157112582	2.232195960799581	0.2757803786099664	6.748952143987396	3.129731460072704	37.09256396068808	8.257639881013692	15.708282293316262	10.962155378015613	1.632721521895105	1.0673780821009982	1.0607308129017086	0.1096372619965233	7.1940896498679106	11.407753892242344	7.765645701638346	0.28031461403376917	0.393248206163911	0.037884963149710724	0.5173316562985882	0.5186394934964065	0.08262216414928053	0.3049941850937399	0.1011636438299792
17	0	T2	1192005167_spotA_1.4 [combined]	17	20.596265313619806	14.56385659974806	2.1654140641748874	17.610476388433057	6.085401195687438	4.435596108287749	3.3210967320115294	2.580881173995884	2.6646543773256206	3.6882146650278234	1.3602891928024836	1.2607175333331058	0.8518670641480566	2.0037666013807156	14.081025807916504	13.164169052855229	6.194786265407608	0.2912880731125619	3.460469991786374	1.4040702757577164	3.134826136250064	4.912257447755122	3.1173277522312146	1.778425747684135	0.8921551601787363	2.329632270535371	31.290996512978637	10.127620563403735	23.099559990676884	9.161592440780499	2.555173268693168	8.212496635711709	3.1977800459699344	0.8257055049976185	0.12308959657076698	3.219234030951253	0.4705790137834363	0.3256960615328041	0.48443058891587004	0.6266244753417813	1.6856185243199522	1.2264960554790645	0.974597929732324	0.5141256010191315	0.204199819267132
15	0	T2	1192005170_spotG_1.4 [combined]	15	28.83161173771866	17.86450402159394	2.831585577068869	20.71723869553611	7.217409954245518	4.215551047610523	3.6173744241904977	1.6023819010136968	2.632486712237932	6.040605244768225	1.058428670365404	2.465378604978484	0.9390904472165227	4.090133408950404	12.782440135972827	12.501386826483014	6.2189649805936895	0.3115019033606645	8.531612350287379	1.101948818768955	1.0553623118052102	1.872342197668808	1.6715037678870104	1.5580906322185006	1.4668707173194169	3.9411676777128744	25.412717177359845	10.200871030722134	21.53512344672303	7.267934675400657	1.9572434344576333	6.49143274647343	2.130738416457151	1.4529465150112912	0.3593641369245292	8.712591918699168	1.60782202890785	0.12876587015170604	0.5743451590730928	0.34836553842884643	0.5443293537759645	0.6655604916405882	0.8493028958503948	0.6191710283702145	0.052918881146221286
13	0	T2	1192005162_spotE_1.4 [combined]	13	26.68442350742285	18.846221411014447	9.610846962757504	15.821369408576535	8.293355824699173	5.68358494435075	4.54913711202029	2.8092986923553065	0.7310609049395492	6.394678920345967	1.1357700054265658	4.66151542432161	7.714800197943209	5.776382895191	8.723493073368886	4.4473445088734085	2.6453971725113608	9.748464957317703	15.274737162128783	1.1257682172349348	0.23263007007230765	2.3595008123083576	2.941552990662142	0.43143483114022324	4.5563182564289475	1.960522928409973	19.0419548629197	4.235967744296193	8.935004133901078	6.007646391350159	0.8962741049364418	1.6361533267680644	0.74296472504698	0.1254831819742996	8.672935870685848	15.41216807283639	3.938505708876715	0.5817097372504083	0.6508713499229521	0.1496550490167374	0.9682892602056261	0.9962708581449946	0.3352139381117042	0.8287512157710967	0.10284974208293421
14	0	T2	1192005160_spotE_1.4 [combined]	14	20.80633748490247	15.140345254430429	4.135514902854432	19.363930994192277	7.800597189918266	5.224675929713566	3.7461319869536664	2.6292821267115674	3.978268679964204	5.110971316365235	2.344531108433642	1.4441549312218869	4.785484438931469	5.078595870500928	7.449216411638311	18.389149298969915	5.2032589468046995	2.215060702417304	4.329716251803549	3.6248900439812295	2.4765889482039793	1.7932526068054726	4.027752702250661	5.144847273538998	2.2101786308241644	4.302739599199155	15.120074093957324	6.551504767267445	30.52122787629089	7.516674582267848	1.9223940748109414	5.75739606244027	2.657012545362216	0.9788809205631523	1.556232257921883	3.699848333492076	7.968364563560246	1.179212213137817	0.2028929658973131	0.40813516140206746	1.0777121380124683	0.5841045383988077	2.755258910337166	0.40141047788804873	0.06316507203541513
04	1	T1	1192005170_spotB_1.4 [combined]	04	36.036455088049976	22.54257709161979	10.665166734457044	17.79146436630734	8.326034231868547	5.242751727476063	4.033899722957425	1.114441993623211	0.9701521768583135	4.323197818422236	0.546645734391264	3.377508217777515	3.6473868591618683	5.512913490267556	7.63380968174517	5.338072198253053	1.1619406603728235	5.2092144297691	8.637075700450577	0.31409017639662096	-0.00393078654034161	3.0673579655916683	3.3274265460948103	0.3824829762626679	2.1475440608450462	1.506617592030704	12.827029081406215	5.471871992241218	9.756271019424922	6.161809297417553	1.6051386349457013	1.7320745547285812	0.6954461559248357	0.19347471931473575	4.780941573663637	7.669378821255717	2.205138458616163	0.7850071452984873	1.7177682655440314	0.4298241705794143	1.8209791457892444	1.6851262115330354	0.4941698317732712	1.0817721011619397	0.2885565352176561
17	1	T1	1192005160_spotG_1.4 [combined]	17	13.817265989858939	9.453789458592425	3.908919945535404	10.17128354742428	3.374455184101535	2.3175631558176297	1.680805211384282	0.6686086471600857	5.904825878169763	2.0313486624062063	1.8795276511321555	0.4527117102834999	0.23572534275127782	0.6269902276678627	3.486065107024981	37.0733000420544	11.621384665048616	0.25757963147808666	2.3965140873504827	2.989453088564585	1.8996348409764543	1.9913404648567412	4.187005802099706	5.343435446667031	1.183006210728366	2.032982332627385	10.188234768385723	15.33304221851519	71.26594914574773	13.417882337295833	4.368930584610345	18.53710185984648	4.588863087257417	1.1561755575129449	0.08282908683969062	1.9607311796416351	0.8320370820605099	1.2205728115524068	0.5737996567890917	1.0767983018947664	2.4333825213570344	1.7419476612425813	3.436723620615395	0.8118304608469558	0.23380244541177905
15	1	T1	1192005160_spotF_1.4 [combined]	15	26.168286632592395	19.15231964005199	1.6149646132919913	19.346087577638073	9.577456946949187	6.79390916829154	5.319201792156919	3.3653760331774625	3.5713074313984956	5.585343219395746	1.6117714093867443	2.143810366666429	1.471013186727536	2.8898750977061214	8.36004617976653	17.18465968402533	9.324572496212028	0.7199981404956385	9.271198875155536	1.597124057212409	1.5559367558181063	2.669899298113708	3.9037531406637607	3.2096331089919445	1.2819230095967296	2.955293561974211	17.89986366710189	5.104108485911469	27.82138658834092	6.478056834191433	1.5284530649548924	10.35411078517539	3.1937964087025676	2.1124010597632386	0.737332468854982	10.953715985163889	2.583036464559754	0.4896657697039605	0.8219428182903066	0.6286956165168066	1.3071131200763166	1.4808224482154473	1.7060268638237979	1.1044299850255406	0.10607766785371522
13	1	T1	1192005170_spotF_1.4 [combined]	13	31.461721356242315	20.788950826829335	17.815289120316198	24.443372727357126	9.43581957113434	5.867567221300556	4.95450124168939	2.355265096654948	0.8768507644391399	10.724689405475823	0.8322719422401008	4.125688464276624	6.078881571749786	7.67961674478533	7.244776354112296	6.099282712959745	2.6748405198413265	0.909541802018389	8.493676770878121	0.5594364307970827	0.21814901892813893	3.7534360248039715	4.347032605605544	0.5279864042971043	3.079681273582275	1.782432121375436	15.228836047305704	4.435538109344289	10.837563270213465	5.2387682677783	0.928236413396319	1.5797103888929107	0.46854031157474807	0.15544841950333088	0.8345203574228242	8.837029979932883	1.3529107666233782	0.43095713862335594	1.4289830270041473	0.3521401887208064	2.0423944503217717	1.1154566355802205	0.5511896569503348	1.8553777625160834	0.319097519073833
14	1	T1	1192005162_spotF_1.4 [combined]	14	18.440116326899098	18.264589603751887	5.220604168376705	13.785370729691842	7.47594869969478	6.0161535334167855	5.936536418139696	3.1992523203184122	2.056436721531114	5.460185171337845	3.4696833804067375	1.9657279266797372	3.057573322492945	16.676364957142187	13.781454365895565	12.338782988744498	7.728637706562534	0.28521702856075093	2.5596834348766477	6.382834859199129	1.5376198787999078	1.2797456494397506	2.7145379530115568	1.4541145214316067	8.514125061246729	4.773371269853684	14.818000024301373	5.548712837524367	32.26267978490376	6.978390470437273	11.328376932159323	2.9316695304581883	1.4562266808276587	1.724596905500947	0.18487540020927118	2.9401505663042995	3.3901851544980546	0.09074865587030553	0.182950213826241	0.10324774160458369	1.1474958549994492	0.51636348322631	0.14813092918985019	0.2705939541964536	0.03825631675648865
[truncated: 17 more columns]
