# Supplementary material for: Proteomic Profile and In Silico Analysis in Metastatic Melanoma with and without BRAF Mutation
Source: PLoS One. 2014 Dec 1;9(12):e112025. doi: 10.1371/journal.pone.0112025 (PMC4249853; doi:10.1371/journal.pone.0112025)
Supplement: Table S5 — Normalized data reporting cluster peaks' expression in serum of Vemurafenib treated patients at established disease control time compared to baseline. (CSV) [file pone.0112025.s005.csv]

SAMPLE	GRP_NDX	GRP_NAME	Spectrum	S_name	C0_1536_80178035911	C0_1783_99928370351	C0_1871_14697290869	C0_1918_87292516779	C0_2029_35955291331	C0_2081_80272450714	C0_2209_8752893767	C0_2281_21314031404	C0_2541_242253501	C0_2790_53274310023	C0_3039_67152284493	C0_3140_11418350394	C0_3283_87932753848	C0_3899_39306558558	C0_4013_7302149227	C0_4290_85085679409	C0_4468_68421155745	C0_4651_47858514324	C0_5067_91458457519	C0_5334_97218553363	C0_5882_72373982053	C0_6414_04232259623	C0_6657_39698184339	C0_6949_5874823772	C0_6991_23948658046	C0_7353_87259458037	C0_7765_61095236822	C0_8131_09901914574	C0_8928_87085304946	C0_9176_60538513154	C0_9292_06682186835	C0_9356_32445401932	C0_9449_36235481053	C0_10067_8511677864	C0_10271_7588241016	C0_11724_8249069144	C0_12580_1401969167	C0_13324_5712667566	C0_13559_8551138674	C0_13877_5445752579	C0_14054_7248976344	C0_14679_2191925912	C0_16659_9094046861	C0_17053_8672650098	C0_17868_8786646354
19	0	T1	1192005169_spotE_1.4 [combined]	19	35.366117453834036	28.956033814267293	23.19495743644655	5.201924495342536	22.80866014453447	8.325306692429159	1.1389496117707494	13.44851844935555	9.651435455425156	7.625642521937166	5.0624436814978075	2.684840587553083	10.36068089082892	2.7781225508546727	3.6846559256334457	7.759604335853268	5.655547022849156	6.316048002539766	2.508201525276803	0.22104183038347788	4.085917928346822	1.5237674916905655	3.5930242444353606	4.468784796079631	2.0206693665346993	1.2783396952904065	2.9924212712389116	1.3320684991760168	11.006891706584401	4.843680863674035	11.052361608076161	6.795388201586746	6.487128168198843	2.9887736740037756	0.8508923015456311	4.404414660817253	0.41496575284736187	0.7866727651956595	0.4796631915984347	2.3941449601298563	1.4512209736428623	0.9053949734000881	0.24367778307007737	0.061785711647107944	0.05731702807733506
22	0	T1	1192005164_spotE_1.4 [combined]	22	11.19152377154827	8.344960276486038	14.792105639690199	1.5895489489247068	13.574372869604087	2.7176401381168587	0.7602747428843113	2.2771802844320703	1.0765867961863544	2.9335709437115174	0.7516343833113543	3.5103467449228605	3.309341144158391	3.369265486239152	14.55760960858185	8.915207051237605	12.880440131748648	13.345564334701294	4.712883793731409	8.054041755995398	12.963523013921336	1.7569186777807906	3.542454758827292	1.8897798016863796	1.6856737164792348	0.29860642193126935	15.332826906842218	5.819763086435522	32.95473106033763	16.55745132907778	29.622862857259303	13.781861359061573	7.603557867981164	0.8181880825516175	1.1825010819284065	2.070855608425891	0.14378393193173492	0.12200150770184837	0.03685202337255643	0.360125620734317	0.29602813543608886	0.19496890258834787	0.051654958529040014	0.06885751964412956	0.10538840769233207
35	0	T1	1192005376_spotE_1.4 [combined]	35	4.124669901153204	13.248193130900294	24.55925583295641	2.9905527464891986	8.59463079697079	6.514823386690231	7.408658456923258	2.2284510427271957	0.13415259550975847	3.040399218136394	0.7190858343773227	4.271601942718469	6.836568940657758	3.9553130666890985	16.36627227822718	16.707632002500375	9.433228397332385	7.3400915300197145	2.29210617444442	0.02049519763232896	1.841383938237366	2.9779589508077233	3.747019937414586	3.303205576309969	2.8766737249982253	0.22618512232940421	10.479251340335857	3.6767267910760912	21.837264080500525	5.593063345047113	11.954260942013388	5.97733160680245	2.3929786713805488	0.5692577810176044	0.11183939486135233	1.281931325771152	0.12467538761852029	0.22835628990921059	0.20554144580558326	0.27308351986072077	0.2648990713880779	0.27161421516979495	0.09016537236250376	0.07152910472173213	0.1477724240108726
23	0	T1	1192005159_spotA_1.4 [combined]	23	27.105738669769664	20.538727156300265	25.917092307036782	5.364816873428115	15.69012235774757	7.499329808235587	0.40485226945706426	6.896020450731562	4.163092955924527	2.5049746958985546	1.3538543903516804	2.3074760403083525	4.942815460340544	4.611330719048174	3.939218706261331	4.6053696561646635	9.96988981899501	6.2784123169746024	2.5060243796751567	0.02212968707608158	10.427416788479894	1.2397913955560167	3.3227206748867735	2.9355610071010387	1.4628266224739688	1.4215833327587446	5.629033805153471	4.182605114020331	20.85552359807314	6.329323689590623	11.7473447818105	6.958884686957443	8.123214901577244	1.216421317405975	0.7915586897873839	8.182569061009586	0.5497736130235094	0.4787898453256915	0.0716132115877086	1.1637218803694824	0.6101059588389698	0.8494728984934159	0.13295308541363382	0.023468654147586653	0.10883790790692785
36	0	T1	1192005376_spotF_1.4 [combined]	36	5.366289136894225	20.24649845201171	34.47899316546034	2.352386063858747	6.250469748410927	2.6036362450832593	6.04334469781727	2.8453998728819423	0.3171343012174566	0.7897844235677298	1.174326333300563	1.6837335408727352	3.398580119432684	4.069858680424513	17.030385678240677	12.356453938296081	11.390508278405331	5.370421891332608	1.7087253775435038	8.406637258509953	10.121417119822285	2.268998001065319	2.9335744859658384	1.4101810461682316	1.781651315704495	0.04346898684669703	13.917586297212893	3.957974454994866	22.347778769838495	4.776935124029294	9.469707184199162	4.305455225524383	1.8459720544200426	0.8039479366116317	1.7763683182020558	2.4998163764406924	0.06015053476694119	0.1607849738685745	0.11346402327424032	0.18956270880047982	0.14823665737954123	0.16919085162685357	0.06874062020607377	0.04207509992103924	0.11542507188338413
33	0	T1	1192005159_spotH_1.4 [combined]	33	38.8808511036085	26.061650027902694	20.916456357625272	11.352353700162295	18.8469290514178	8.828900916394586	0.9992561052752689	9.916036583495474	6.280000597774247	4.411943503253614	2.7189498061978092	2.693502393838436	5.822914290173788	2.6860336132563374	1.9994888956275778	4.167645231388461	7.105423092321342	5.028753933596143	1.789569515388388	0.03535256369872799	3.9585796603785823	1.296343284421207	2.889410830089313	3.7117256471092004	1.947757948073929	1.7139691101570684	2.247130327778225	1.6828235067245625	14.755618467771978	5.840838129412873	9.611742843880565	9.025876141401383	7.623161790874397	2.2998243826923543	0.9986095437741052	3.773860466838069	0.4051436932555126	1.0576288937192848	0.4304638889373113	2.2681884344104666	3.227294543823715	1.2510667364699477	0.2629982738952859	0.03995802834216784	0.1358713818969529
24	0	T1	1192005171_spotD_1.4 [combined]	24	34.58343974596837	23.78208309046072	13.934894184807376	4.991130445175415	19.744432960764733	6.368435249221287	1.3315538684138666	9.596933367871468	6.3726479754432495	4.111441052673225	2.71807414124699	0.14307299679874771	3.359785521894041	4.934246115608191	2.3428582742482975	1.7564199519316424	4.86586301942801	4.9074943763527274	2.0008302890815104	0.17781790616532095	8.107395523323913	1.3283360283497792	4.826569429396553	6.505811585884518	3.444600003640262	2.1109836626457303	2.662627007196134	1.122634229880498	8.63484091966958	4.400456135746135	6.856093074212403	6.9962796416457795	6.724789271947345	1.9251648970347595	0.9404285681469757	6.779909869047348	0.9684579463275018	1.4251086133041198	0.45297063378221436	3.880559202536197	3.191024613049463	1.5840391391943744	0.4665608041158046	0.06961565575168137	0.05880195503387654
25	0	T1	1192005169_spotG_1.4 [combined]	25	39.29140100420771	26.02610915868089	3.5493611416790234	-0.40800110974787285	21.383613100223734	9.620533626432913	1.3875817292808095	10.948020341412246	7.521282608141579	5.302476253618519	3.317831123788706	1.1238283619876608	3.1303341963220856	0.4126231706559975	2.4236374172760233	1.3136483461483868	5.938215447265887	6.118041130400789	2.6996574831725932	0.21218764236751975	1.007122406478513	1.3133954443960545	1.6895023687648472	4.621063301875306	2.886290903094472	0.6025685442163414	1.169826065012527	5.354544705621534	17.180611675867304	7.726096129731142	15.779168308095272	9.13296517819486	9.018605769863386	4.124371577782503	1.5519073822602842	1.5058553232423455	0.7704446594553164	0.6181313900907327	0.48334229607241963	3.0707220725852657	1.3803527497974057	0.6550560437992001	0.10502843174380413	0.04544980322289821	0.12132680123294065
34	0	T1	1192005376_spotB_1.4 [combined]	34	2.8194705211749906	4.321064091934805	6.224328605129663	0.7679128768445329	8.202450740124632	4.945364588515698	2.8771320170887416	0.7853945738266014	0.5215104910270376	3.731150019632458	1.6332292737400151	2.3664248292699916	16.48325434235407	0.7373671731000613	0.9322834839642393	8.498280068809263	5.593224091405306	2.5756352106653013	14.90235753844975	7.248732734690504E-4	1.8280701163689566	3.3920719929363665	3.2846016382127314	2.4093000212580087	2.2363617788219035	0.043738006306958274	7.682651508034352	6.289684422353268	17.69333642437487	3.084373089670546	6.821004774107548	3.675097032351717	1.273091005858972	1.69476419591081	4.605667606611364	0.5601144674473602	0.1448209283455102	0.13378268583860195	0.1626438314160429	0.2158035866996525	0.24879584097978735	0.1215177944343174	0.08158705855322144	0.11630818016935007	0.1802061591686586
27	0	T1	1192005171_spotF_1.4 [combined]	27	27.87800407379505	20.674057852305605	15.857513414631143	7.295238505736307	24.778270572479684	8.79657010417477	1.1732411944449739	9.501973317432567	6.146293509032585	4.478295020845283	2.742203173452255	1.7780532153409543	5.4461608926696305	3.62945071643607	2.5312505994714782	4.099808561770032	5.8212001425335425	5.904068201648292	1.6649476024199783	0.14344207503641845	6.491226837421843	3.7305921300211367	5.808336706329615	6.655744690485407	2.98143886112614	1.6413785064587858	5.4342833825964005	2.463665130052389	13.674142018742554	6.234415516896746	12.934814899446327	7.678588348022023	8.116073876920654	1.9901266029737221	0.8651097220627808	7.690819819719074	0.6785189067949108	0.9930658583660504	0.45352290300500664	4.006459829917192	1.579813539611912	1.0638088562047314	0.3267672640009234	0.08183600233309267	0.05787291776714587
37	0	T1	1192005376_spotH_1.4 [combined]	37	4.250135861851591	10.626244631639409	25.83298989386006	2.1545385422475904	6.170710998960175	6.119421119973025	9.951288680202325	2.2790402846458795	0.24552327792631046	2.866980372101505	0.9732193357588264	4.012213835473033	7.400851124980523	4.607737850423369	18.39682674236758	16.463184124974937	9.989657003303698	5.746062577545079	2.5580338819017134	0.3503029449636528	1.5386686656183213	3.49221270520658	4.376916456112262	1.9570355980731073	2.2387732731533054	0.03261415861196667	16.341890142772197	4.858577359773506	23.12417193115277	5.83602103022865	12.687447590886851	5.662770741406525	2.257849026942055	1.4613255286584996	0.22745908439404972	1.0817427294012174	0.1983582033218682	0.21123655978910477	0.24135551635436012	0.2995643369438491	0.37413158482894404	0.13507279507989417	0.13366953839209456	0.12505602723754514	0.22692417743504006
20	0	T1	1192005171_spotA_1.4 [combined]	20	38.7236030710783	24.745932023107393	21.0533822478286	12.7724382705398	21.0736526990068	9.578011983180499	0.6982009294776549	10.05770252859147	6.537198206315406	4.70602986157861	2.5902657004810363	1.3084332948999071	8.309691773873329	3.163961771041574	7.202704727482894	8.664720635788653	5.185265619183665	4.775120909099698	1.1722213837454112	-0.0035856169584316862	10.276069292027996	0.05229594884110024	2.6021214256948806	2.3081639425704417	1.2633378801778785	2.233407840020186	3.57525433761527	1.6435739344183773	10.172302712023537	3.492217804164576	8.957463127674291	5.606164584619123	4.779501108164771	1.0965536469298702	0.49809599115462444	11.20099350998128	0.6519875928991167	1.072469983342395	0.2695805722763574	1.0586627617361026	0.7090871015759299	1.4255973429870372	0.18536537767616695	0.04346911077849454	0.034610348673329905
30	0	T1	1192005171_spotH_1.4 [combined]	30	31.013567858001597	21.3154566915655	11.382148582344342	2.368643918666079	25.038136058862257	8.708130406646646	1.2039646284525314	9.77762942906492	5.892546873928247	4.850312768672321	2.490626135860801	0.3435117444145868	6.3803958717511335	3.1763759076963636	1.8241130570765995	4.442026878432488	8.038471356551828	5.596977474831369	2.273152440188131	0.1202208889180856	10.287965213241879	1.659139687540589	4.631962704377353	6.989042158287794	3.1475676212345185	3.461678549737949	3.4107232007044823	4.574554987570514	18.011434077645966	4.329525765251969	12.28225276775434	5.881588649863008	4.502673706434981	2.2245106052465276	0.8277248288839747	11.985396942856589	0.755532186188264	2.065936481340887	0.7204165568289876	2.7512678432344413	1.047070308719801	2.107020534610045	0.5303307019846357	0.15203117021815335	0.06874948584207152
19	1	T2	1192005377_spotA_2.4 [combined]	19	4.305313710781724	8.4721299108737	19.807044150016814	2.3140701784355695	12.601098526889173	4.006536924294422	4.934832689584528	1.977508626333851	0.3149696892525889	1.6791679518459253	1.0696533561294006	2.5411836017353533	2.0930851378912823	5.299245322132089	9.959223102191405	6.939614923658535	11.566589461779483	12.103327576907255	1.2632569926573123	5.244422209989329	6.277260499049571	3.646160775659598	4.46967570244153	2.689609975056764	3.385182317086913	0.9900479031652808	20.68817630071924	4.6320703223183015	19.120711500336384	7.643503722514483	20.23300384115749	9.016127148850682	3.491174512885552	0.25705958374758686	1.2620090534660975	2.378968335461418	0.05018091496631414	0.223413935197447	0.13902721006192936	0.2776349573648679	0.3082490727601049	0.3318025060093422	0.08459699435672398	0.04097566040197986	0.045588533551074645
22	1	T2	1192005164_spotH_1.4 [combined]	22	8.47452660109313	4.7985482978057785	4.967672674825308	-0.14499870895126718	11.815944989158588	5.3725094839131025	3.051874304824044	3.0005988706209465	1.0124397984019917	3.4434747646833515	0.8050545617279282	5.764488412529051	8.380679581768565	5.765808635332354	14.14448265966598	10.686302355587554	7.610091266251876	15.006458683288944	6.017986103136231	0.357445386968982	1.1261124959411823	0.845274208492277	2.1687859907891527	2.0160208068060763	2.2981105546356235	0.6802999615954861	26.60971780570661	7.536309593218178	19.408654208045263	8.341764127434104	37.82421523515527	20.575207179417628	10.504595688777593	1.070929131166884	1.5882902285076486	1.589255222101544	0.2602268436876517	0.16610197628381587	0.07656132252324871	0.47708017960904503	0.6939899390729932	0.2396339424254652	0.05571422561439296	0.10953619625805289	0.03855580505535644
35	1	T2	1192005375_spotC_1.4 [combined]	35	3.5804045286042285	0.4737701299730924	6.549323178728828	1.3839694284322714	21.323949715022625	5.724597457144462	2.350799795157352	1.6902577439792945	0.7893454863983765	4.338270786068997	0.8208898909797535	3.501432859296	5.1898930473639595	6.05227169221924	11.104843913626318	7.08913733549549	5.538818780351376	12.573515377981472	1.4238018647540127	4.263603389818307	31.080600225325455	3.4116904216195945	4.754118578570488	2.0780088466467994	2.7296765955817928	1.3365898167566213	17.318972293666413	3.1382996873374136	6.798527934751901	6.266541532837287	18.93771498482296	9.325369564414485	2.4253959878636016	0.020031362562209786	0.32385178133373405	1.7980899868616942	0.09082783748894256	0.17623409108478094	0.0622308744675978	0.20316091547892956	0.18574986818305544	0.35982268130547046	0.09455613475188787	0.013322202244221107	0.015277296318051612
23	1	T2	1192005171_spotC_1.4 [combined]	23	23.883063354583186	18.269879098722985	14.525610498884078	5.390038762066233	18.578920954111997	7.934974677151544	1.0129502767284244	8.938988346006775	5.227067441591133	4.280395142828964	2.6391178458975046	1.454211756883684	5.467084334859748	1.2964699926241823	2.503855942774344	3.1464807128308254	7.778644218447966	7.489870824142695	4.9982424635287845	1.1577965552833889	3.3084820234369254	1.8847083631081571	2.791875296151408	4.998027121379123	2.6321405787833125	1.325624476506619	2.95744417181832	4.140786091551221	18.933754356603632	8.073731305794727	16.257614236802752	9.753867711660163	8.959104395043658	5.899313634523409	1.7874729893801349	3.7998231975806496	0.9292698256341898	0.7897014813142434	0.6802893135261696	3.2724782772605137	2.6867228344502867	1.237108153096767	0.18017154589125453	0.04476993641882455	0.11351500216888769
36	1	T2	1192005376_spotG_1.4 [combined]	36	5.011298389270014	7.697713123270688	17.536955918128907	4.003577946057097	12.211297547103051	7.3350546311705145	6.971897750027722	3.6543548175851486	0.16404505838855638	3.257588990233006	0.5522915966214155	2.7565652343486446	6.512728460537204	3.5460611866219387	16.026137270421337	13.32853767436048	7.720814674577079	4.189980688084558	1.587801995110643	0.027219120687328766	2.5488007476536882	4.050575831727912	4.786963383366013	2.1651117384786183	2.4538585979338983	0.2673557709192512	11.812542997987492	3.7681603725587323	22.290679815705502	6.999906865502615	10.846497712706505	6.777478203559072	3.070570371154207	1.5674985722198043	1.3506901241858262	1.7683260618827492	0.06611965671654427	0.23905713908548606	0.24739338239175357	0.24228019118479088	0.23438391461419794	0.19684881443340627	0.09310934664094762	0.08325922644475359	0.17166524748770412
24	1	T2	1192005171_spotE_1.4 [combined]	24	34.96386890186835	25.951096532328254	20.60127290420214	8.955968166956396	21.086830449086566	8.115591705119277	1.5067437400401702	12.524534799236296	8.789487433665807	6.231565687338755	4.580342604080941	0.4108971251042819	5.913471814428027	2.9787058265780155	3.1491102044462256	3.2736719269308043	7.882150087183871	5.836833933716969	3.028462854251587	0.13675193917569245	6.142404406354918	2.910349634318983	4.280552450875551	2.7640140975644405	1.6853546369682961	1.1515753389692054	5.811012982619184	2.2412174670745197	16.874702381863276	5.846923388808	13.663591850631843	8.001488501626966	7.118494189957582	1.1390637532866088	0.7403951738946374	6.390193394609376	0.40571976640760404	0.3660137673335158	0.10969824175478003	1.0266353445435281	0.6393559248216669	0.7000860282433258	0.11751750100807419	0.04556474373678571	0.04215553988088204
33	1	T2	1192005376_spotA_1.4 [combined]	33	4.07500035294014	0.46324372815935055	4.67958073336896	3.477645883012669	10.171121497994235	2.0189136356268973	0.6257277254687162	1.0469291851164673	0.8943614706168704	0.4161458453296181	0.5607877017700906	0.11964286997571784	4.0985943206865985	3.824757056232518	2.392608445000851	1.3959319173822087	5.0389864126666675	6.10722063292623	1.6115715450385593	10.184631298875017	34.81141136283006	0.3710968429358047	1.5786246941099091	2.4644409114256867	2.734893955358938	2.2601888417220604	19.276344729766684	3.9417280689105665	11.559469003402311	6.773707726739748	19.431102332249353	9.529640195267145	3.508351985089569	0.2575424614946698	2.0422102453455473	4.303402190827116	0.034232328471505535	0.35118868120520974	0.18785212699586473	0.5034270462278202	0.4089797231254523	1.064623133287042	0.04723887113012025	0.02647736771610494	0.02102433930980304
25	1	T2	1192005377_spotF_2.4 [combined]	25	10.02434610936131	6.024314151292646	18.830291675465233	5.423788849335467	8.026115491236267	7.221177415096114	11.601195491948152	3.1623103718039314	0.15345368379061944	2.4209356591450932	1.307618105063197	3.315406887860206	6.672445904478867	4.9787457737305765	21.25629528147146	21.86985974475995	6.972856118418393	6.058717371301745	3.204035353713631	-0.0020362871745672594	1.6173636727228304	3.561070167822125	4.055050634558425	2.599535839812415	3.1392234186424073	0.6286728492307061	18.275559603824508	4.91414567515256	18.53569149747443	6.8166266207321655	15.271202797036214	6.902236348586754	2.7101799067402705	1.5921761639397407	0.8046723745829851	1.1974840789210428	0.12634874706578855	0.2702235371868985	0.2843381323304967	0.2569485008898222	0.22080139968304474	0.22933800347001837	0.11685246695770404	0.11799027783892177	0.1564805728476244
34	1	T2	1192005376_spotC_1.4 [combined]	34	4.164837306943879	2.890842997010222	7.568614687740577	1.8422276751896265	7.121629012774006	5.533328972320575	5.680938148517662	3.0648556855079114	0.08453049231687013	2.524096102605802	0.832467182308676	3.250745134292615	7.939558107876062	4.316700718436737	21.957541809398634	20.304440064694784	7.876059270108429	4.465033029649126	1.6088338148182544	0.7352986260413119	2.328016102866388	3.1401840424903673	3.130915086599283	2.2746297311010615	2.5279641172652085	0.14049293984616976	13.923386480898895	5.26405984684385	24.282304979824758	5.493529640194156	11.297047740756554	5.941091000545098	2.2358162660013043	0.6717872607776542	1.0338966336693625	1.0594074768172097	0.05834048697648088	0.2835540739902558	0.22488269482830076	0.2293038303448287	0.20283045404201044	0.20373214063717937	0.14722914552822564	0.15023546137716165	0.272744287646817
27	1	T2	1192005159_spotC_1.4 [combined]	27	35.74210980321273	23.960118597159344	10.08396599768129	0.16620172693809004	19.33815569863143	8.286751797384762	0.8726358840444914	8.681854873084015	5.918527683829151	3.7066326722916427	2.3367757261666924	3.890942122814871	5.765351733852313	3.973312134744253	3.153448836847122	5.874140996241836	7.499841773567198	8.091284637885286	1.8200128318329076	0.04150024527565246	6.107184123694599	1.8347565818980733	4.199598973204797	5.600183215468586	3.717186355126717	2.174121985204585	2.886281969439731	1.5659682349292714	10.208236344281918	4.568579988416418	10.767081745737567	8.839833165821052	6.6785442037244875	1.926573517456502	1.0328944163196294	4.854332825961052	0.5680187442106026	1.8202074220047493	0.6054842621614902	2.9854249931883077	3.5090554797897884	1.4747322874657582	0.6690925960754255	0.08306942214272407	0.06643903675574576
37	1	T2	1192005375_spotA_1.4 [combined]	37	3.3877003004897723	3.2555366543638176	9.35778912423962	4.2823584636293335	7.512459762520299	4.092815652212382	3.6727133621095014	3.311846792859828	0.3815804134004087	2.2917543464050523	1.4996071483098214	3.5964311857940237	5.76034762630967	4.537345092734521	21.54588264856936	15.081955616489775	6.652327458951228	4.55602868552246	3.4878210034927077	9.679859891094189	9.616775011103016	3.104312695889509	3.9542774745157008	2.684978930261506	3.0542551615813434	1.1751431173213631	19.55703067108098	7.279401437003482	18.19096316112398	6.242292991753999	14.471680316941242	6.515670152000394	2.5218077442295685	0.5838891368021358	0.203902492170756	1.3621169510018825	0.14536484196509947	0.23214771988427876	0.23409754802519167	0.3647053674788169	0.3275039710660427	0.24447618773438023	0.08573740357806878	0.10664056676326689	0.10341315764227399
20	1	T2	1192005171_spotB_1.4 [combined]	20	19.959054751985107	15.17763401776681	20.998779827130512	7.274015881579966	14.895971971228121	6.835938540894518	0.12750829270687508	5.574272188151255	2.943085812970945	2.940696364766793	1.0092378774144137	4.563545152997485	7.390953872702648	4.907229317051188	7.563655667231007	9.671424403248771	9.967501055615607	7.013781603391677	2.6126376006939704	0.0329747226562412	18.155046444916486	2.0807531705732574	5.651775024904835	4.470751720415455	2.293764351072833	4.200781327884739	5.145100868194971	2.5330996752273425	19.21566257860156	6.25700198683119	12.198094751939163	7.024581484857446	7.014513245274944	1.345167019061802	0.5956745656586996	17.444182949689527	0.6521888334463166	1.1638661751707589	0.3411059908982035	1.2959947651982302	0.9746763954399128	2.0260596385123706	0.19095173006045854	0.039315331855629715	0.07837019209545441
30	1	T2	1192005159_spotE_1.4 [combined]	30	24.53252540028791	17.91404812114323	9.064305457213717	1.2060520111751656	19.688101283243196	8.202731575844496	0.8971964037205622	7.65186708138321	5.122672190917974	4.0097864560313825	2.22447470544642	2.4444179514935547	5.855624248557745	1.5004701088344465	2.4261077114415315	3.636147447733446	8.51659575746027	10.508273712436448	4.696105954695224	0.9802397256993651	8.10039431781374	1.8313807963285476	2.7676327505055904	7.639645547120205	4.326567777491798	2.0934737445086276	3.073274348972	4.3156273223641755	20.55818362461825	6.1065690586850465	20.56313357366434	8.680145623862053	6.469486650362947	3.699889484388958	1.4582689941234883	9.065896318588404	0.9949633838510974	0.8899696335664267	0.6758755221531555	1.6662110247217523	0.9950800502270163	1.285158878430464	0.18513662267322137	0.08614549740386665	0.07026811506914372
[truncated: 14 more columns]
