# Supplementary material for: Proteomic Profile and In Silico Analysis in Metastatic Melanoma with and without BRAF Mutation
Source: PLoS One. 2014 Dec 1;9(12):e112025. doi: 10.1371/journal.pone.0112025 (PMC4249853; doi:10.1371/journal.pone.0112025)
Supplement: Table S6 — Normalized data reporting cluster peaks' expression in serum of Vemurafenib treated patients at progression compared to baseline. (CSV) [file pone.0112025.s006.csv]

SAMPLE	GRP_NDX	GRP_NAME	Spectrum	S_name	C0_1535_82692716959	C0_1690_33897137069	C0_1795_31424921749	C0_1882_98291550018	C0_1941_65581325003	C0_2029_06539263413	C0_2080_9149547273	C0_2208_81670573289	C0_2282_26174318168	C0_2361_55217440071	C0_2541_242253501	C0_2733_12172854208	C0_2995_89936038886	C0_3158_44039457832	C0_3238_94872839271	C0_3301_84970434459	C0_3498_02150871283	C0_3898_69996721533	C0_4012_49713354858	C0_4291_23773335429	C0_4467_942918556	C0_4649_44641499212	C0_4779_93001286868	C0_5067_48903850713	C0_5335_54459087453	C0_5784_02213629098	C0_5882_72373982053	C0_6410_8254389309	C0_6648_4774852857	C0_6942_45119540145	C0_6992_54943452397	C0_7765_54717782763	C0_8126_21241779926	C0_8928_24163349034	C0_9291_16120021081	C0_9392_74472497746	C0_10068_4832121446	C0_10270_1372997714	C0_10642_9656756815	C0_11726_0253116756	C0_12555_621926732	C0_13282_6036791242	C0_13878_9222177446	C0_14053_4688956948	C0_14569_6766041464
20	0	T1	1192005171_spotA_1.4 [combined]	20	38.7236030710783	0.3348793391676503	24.745932023107393	23.230071962640636	7.28722306633707	21.0736526990068	9.578011983180499	0.7089303992491313	10.05770252859147	1.066959265348164	6.537198206315406	4.70602986157861	2.6257542649884633	1.426752814151567	1.514393821302138	8.309691773873329	1.8340533856990713	3.163961771041574	7.202704727482894	8.664720635788653	5.185265619183665	4.775120909099698	1.0675445151486693	1.1722213837454112	-0.022937683590618017	2.45381034196975	10.276069292027996	0.10165972915404999	2.6021214256948806	2.3081639425704417	1.250690635094613	3.57525433761527	1.6435739344183773	10.172302712023537	8.957463127674291	5.343837917632426	1.0972723610419675	0.5169917339307115	0.057335642720903066	11.20099350998128	0.6519875928991167	1.072469983342395	1.0586627617361026	0.7090871015759299	1.4255973429870372
30	0	T1	1192005171_spotH_1.4 [combined]	30	31.013567858001597	0.9123656174938249	21.3154566915655	11.382148582344342	3.472164710856452	25.038136058862257	8.913668109544801	1.1264354629521403	9.77762942906492	0.6924445623651257	5.892546873928247	4.850312768672321	2.490626135860801	0.9028066155177914	1.3626711743351674	6.3803958717511335	2.0872216472731187	3.1763759076963636	1.890133485097349	4.442026878432488	8.038471356551828	5.596977474831369	1.0435177790151346	2.273152440188131	0.1537756954873285	1.0052643935004242	10.287965213241879	1.659139687540589	4.631962704377353	6.989042158287794	3.0681210375513577	3.4107232007044823	4.574554987570514	18.011434077645966	12.28225276775434	5.145606885389054	2.2245106052465276	0.8301058639941234	0.15152939607478474	11.985396942856589	0.755532186188264	2.065936481340887	2.7512678432344413	1.0439755465255232	2.107020534610045
22	0	T1	1192005164_spotE_1.4 [combined]	22	11.19152377154827	1.6933037132061073	8.344960276486038	14.792105639690199	1.9569778323173312	13.574372869604087	2.70420351503014	0.7303712409092433	2.2771802844320703	0.7166707320518075	1.0765867961863544	2.9335709437115174	1.4410614999153846	3.5103467449228605	1.0375469277083411	3.309341144158391	0.48187126699154365	3.369265486239152	14.55760960858185	8.915207051237605	12.880440131748648	13.345564334701294	3.446329267464046	4.712883793731409	8.054041755995398	0.6287863035339698	12.963523013921336	1.7569186777807906	3.542454758827292	1.8897798016863796	1.7010547566775416	15.332826906842218	5.819763086435522	32.95473106033763	29.622862857259303	11.978941954283828	0.8159426856177356	1.1825010819284065	0.08814651119015102	2.070855608425891	0.14378393193173492	0.12200150770184837	0.360125620734317	0.29602813543608886	0.19496890258834787
23	0	T1	1192005159_spotA_1.4 [combined]	23	27.105738669769664	0.28728544811836915	20.538727156300265	25.917092307036782	5.364816873428115	15.69012235774757	7.499329808235587	0.3728837625757474	6.896020450731562	1.17653848211014	4.163092955924527	2.5049746958985546	1.3364061956228204	2.3074760403083525	0.7256891399426384	4.942815460340544	0.9392897875465922	4.611330719048174	3.939218706261331	4.6053696561646635	9.96988981899501	6.2784123169746024	4.211069340625539	2.5060243796751567	0.036605923338062285	5.926061900313674	10.427416788479894	0.8007020479740131	3.3227206748867735	2.9355610071010387	1.4481286140622815	5.629033805153471	4.182605114020331	20.85552359807314	11.7473447818105	8.123214901577244	1.216421317405975	0.7915586897873839	0.10420361398822198	8.182569061009586	0.5497736130235094	0.4787898453256915	1.1637218803694824	0.6101059588389698	0.8494728984934159
24	0	T1	1192005171_spotD_1.4 [combined]	24	34.58343974596837	0.575878812484458	23.78208309046072	13.934894184807376	5.248921046342244	19.744432960764733	6.368476193109627	1.0456398818113106	9.596933367871468	0.34149919628476916	6.3726479754432495	4.111441052673225	2.4159418216366246	0.559837691623848	1.0825473213952777	3.359785521894041	0.8869080652035459	4.934246115608191	2.3428582742482975	1.7564199519316424	4.86586301942801	4.9074943763527274	2.682162234482848	2.0008302890815104	0.16678062489524417	3.9457810970256024	8.107395523323913	1.3091114644709367	4.826569429396553	6.505811585884518	3.3255714360402076	2.662627007196134	1.122634229880498	8.63484091966958	6.839771719625325	7.731555761715953	1.9251648970347595	0.9449197566109344	0.33322446713463694	6.779909869047348	0.9684579463275018	1.4251086133041198	3.880559202536197	3.191024613049463	1.572416392166065
34	0	T1	1192005376_spotB_1.4 [combined]	34	2.8194705211749906	0.3784785055384905	4.321064091934805	6.224328605129663	1.0647528880747017	8.202450740124632	4.945364588515698	2.8771320170887416	0.7304364917717139	-0.04229899826216887	0.5215104910270376	3.731150019632458	0.7597542967797302	3.5182861816095823	8.224819266903973	16.48325434235407	14.347110443978902	0.7354541977912517	0.9230107057046797	8.498280068809263	5.593224091405306	2.5756352106653013	0.8592394978903841	14.90235753844975	0.008547666764346033	1.8155771935140463	1.8280701163689566	3.3920719929363665	3.2846016382127314	2.3304676642590376	2.291236763465938	7.682651508034352	6.289684422353268	17.69333642437487	6.821004774107548	2.6607667041696805	1.6939759201864786	4.605667606611364	0.5944168219223829	0.5601144674473602	0.1448209283455102	0.13378268583860195	0.21656189798136372	0.24879584097978735	0.1215177944343174
25	0	T1	1192005169_spotG_1.4 [combined]	25	39.29140100420771	1.1993716659310767	26.02610915868089	2.8107950378621918	0.9238208106703294	21.383613100223734	9.620533626432913	1.298430372756164	10.948020341412246	1.0670063031400365	7.521282608141579	5.302476253618519	3.317831123788706	0.5331483493554072	1.404944650751633	3.1303341963220856	1.5174717443391308	0.4550722479729565	2.4236374172760233	1.3136483461483868	5.938215447265887	6.118041130400789	1.35259531843416	2.6996574831725932	0.1928484400727196	0.11516329290658628	1.007122406478513	1.3133954443960545	1.6895023687648472	4.621063301875306	2.8262419868107864	1.169826065012527	5.354544705621534	17.180611675867304	15.779168308095272	9.018605769863386	4.124371577782503	1.5594017425232418	0.8644180383412778	1.5058553232423455	0.7704446594553164	0.6181313900907327	3.0707220725852657	1.3803527497974057	1.349590452782688
37	0	T1	1192005376_spotH_1.4 [combined]	37	4.250135861851591	4.758760462207581	10.626244631639409	25.83298989386006	2.1545385422475904	6.170710998960175	6.119421119973025	9.951288680202325	2.2790402846458795	1.3403980907090693	0.24552327792631046	2.866980372101505	0.5692846724736683	4.012213835473033	1.4684332953908559	7.400851124980523	0.8776980800400441	4.569803492505365	18.39682674236758	16.463184124974937	9.989657003303698	5.746062577545079	1.419505420005457	2.5580338819017134	0.3503029449636528	1.0433328585857153	1.5386686656183213	3.49221270520658	4.376916456112262	1.9794077927247131	2.2387732731533054	16.341890142772197	4.858577359773506	23.12417193115277	12.687447590886851	4.170078815324494	1.4613255286584996	0.23672841952854135	0.018544588644028137	1.0817427294012174	0.1983582033218682	0.21123655978910477	0.2995643369438491	0.37413158482894404	0.13507279507989417
20	1	T3	1192005377_spotB_2.4 [combined]	20	3.097772071118187	3.01418850379288	7.094341822048949	22.050920957130003	0.7216582922594564	10.53541308080981	2.2772794969095935	0.7741879959127729	4.351435270285009	2.947132794934728	0.6673233645774662	9.132835321563757	2.8113568154056816	0.5543452542915528	3.065533304696066	0.9265695200310045	2.647104082892157	3.735330947199251	2.208138657985754	1.694910637470794	5.971502453512884	10.190880943488267	4.299644055831404	1.6334573073952474	22.33372341278776	2.7603185695761296	15.567673885913722	1.0420272427595043	2.7560768494780348	3.868037626588557	4.14039469788959	17.13488604644401	4.18086413598692	12.774289151695736	25.252590401501607	6.720518188994371	0.039873840224234305	0.33907376064344186	0.019679098699216704	5.628068838997493	0.08170237236653821	0.3330109759456462	0.33935232778481117	0.29740598479273284	0.5931417698528717
30	1	T3	1192005377_spotH_2.4 [combined]	30	2.534444881222705	1.4003205338939453	4.961264676855597	14.177216794192594	2.7267916653579354	20.40164940446835	10.111454995386858	11.020711185134463	1.903137500441817	0.5944647298849729	0.1595022436261954	5.1419355191239084	0.23492397254646813	3.554075290142218	1.3688759945088564	5.4966700148525	1.0896254923822142	4.685498067445205	8.948898270758477	14.017245544831912	11.279505094645048	6.310954524497092	0.28348770340732055	2.5659553966451707	0.01985587408029421	1.937101736399745	3.2186563030885633	4.4999629216392325	4.897826715916638	2.380563010454429	2.720717940484233	15.502795320407092	4.632275652607673	19.346428090480494	12.217668279161979	4.081600957756564	1.6527486891831225	1.7836046219702093	0.19152303374424184	2.42661139414125	0.10141426367829257	0.22016402297131682	0.2533686600539876	0.22322108055493053	0.2717664900496731
22	1	T3	1192005377_spotC_2.4 [combined]	22	1.6277334681152482	2.3710830853419935	7.268631499470219	20.43658534644145	4.449538221220941	11.853205287494802	7.578604346916983	9.257679390615927	2.0766468498810084	0.20755240481058357	0.29177891810899637	5.562041340273932	0.7281416488111165	4.378568100944113	3.2987421239573527	15.367550065831118	3.6271388851404147	4.44002097238823	24.714548000430575	24.4752601636594	7.466312546966934	4.2583557795737725	6.773487671974596	4.01362619212712	3.7067817450169995	1.1207727016814966	2.316610266799115	3.1842912835939403	3.720229542368328	2.9875684163034784	2.6151401505078042	3.919141991683408	5.353699803315175	19.098393887966125	11.663844794498939	3.3915567849967	0.8343682287008694	0.4820847240014301	0.024476878242578014	0.8397262182804517	0.0827619220733321	0.18946111856026643	0.2905740849704672	0.24071696727770905	0.1233525915597338
23	1	T3	1192005377_spotD_2.4 [combined]	23	3.370830773123564	1.3930944848665363	3.662052846371623	11.81083975112746	4.06685994788989	8.215723308224753	4.354917121182272	5.721680040474422	3.1634307147740515	2.3508045625727005	0.3861159127010992	1.5453255927536778	0.17406481525752698	2.6178667177215775	1.722766303681012	5.672672834995684	2.3365541160347236	5.760065734195635	26.479960648305976	16.945735483153584	7.229246932046815	6.698201066965574	2.9762289047429884	2.559323952792859	11.394586105630612	2.1727321381344358	10.638156065265235	2.5850531678635225	3.590174174875627	2.230517720662264	2.7535464103264733	18.943373370592937	7.767669154015952	14.626837557518325	15.073405297199216	4.628853201183008	0.4917228898096988	1.0242820781686035	0.027332819921216757	1.0279649175495253	0.06986584779010055	0.16825252343399813	0.2726887326308859	0.21499062693673615	0.21498499922703831
24	1	T3	1192005377_spotE_2.4 [combined]	24	1.7689358014605505	4.2936152991333945	10.88869028708935	30.514844663340476	2.450761388792651	11.379035921074166	3.8806476615306815	5.698385832818095	1.7723181297823687	3.0233302219600544	0.7092608222988765	5.220316103095964	3.370832750595175	1.8908852674020689	2.277827684104693	3.9066910410816016	3.8126031382750374	3.0327007919039355	15.019339641118155	10.569519066027675	5.32062088413214	8.185980353253015	5.875638437607226	3.8544024272815993	27.700795855714382	3.5778028138284825	22.567144335297797	2.0403850968683948	2.506084375936103	1.8591469852731013	2.2787536376217554	5.938445653365399	2.2346180154240356	13.673501054344275	19.693936360800713	5.231144919463845	0.41877718898890987	1.06837822130132	0.04491557684248865	1.6569367265847057	0.11544172184576651	0.17744996283020026	0.4167694684907123	0.35696355265145274	0.43277346002688877
34	1	T3	1192005376_spotD_1.4 [combined]	34	4.608781784867093	0.30683023729484254	0.8696688475250554	4.73404384941093	2.05363218521709	14.071288140091497	5.619557612309345	0.3738959673020567	0.8299140873374842	2.3722960530813872	0.835681572854781	3.003068221116637	3.9222921304598763	0.6008092525977988	4.578106505433727	2.6923785738544304	1.5483708358981771	3.3754349742468737	3.721691185058789	2.2478385001284202	3.981981298095134	5.3206171598579495	1.8009536791837237	2.1176439917398397	14.843269541453905	5.731646428979243	31.44358624978586	0.2558175046873423	1.4333078282661864	1.8257901796230753	2.130098345769497	19.768277533629856	3.9715715762129644	10.185637426117907	16.85217175442493	11.898675653158673	0.19992260228833514	1.7745525188832594	0.02155017437776239	1.66202532968291	0.05140704598656565	0.19211633358113592	0.5039711083927096	0.39435945657516136	0.4705643544429622
25	1	T3	1192005377_spotG_2.4 [combined]	25	1.824605859619847	0.1439306342163926	5.006719265349478	0.6480042898868432	0.7713199035996396	3.056008679187147	2.057480110957924	2.6077728189464713	2.5485289638499906	1.1351937447330203	0.0815112888824673	5.26038986362607	3.2110915322718023	4.112242274796433	19.381128201717715	18.780565600798273	0.2467362964140924	-0.0198850245308594	2.2152655860376123	21.533043638572586	0.4428119680175651	0.8330667132775413	0.3363253841782763	21.98979137950805	0.5580288409653521	0.6683416214672271	1.9352297720058793	2.352468291958642	2.9238243620938547	1.6790564196079645	1.8401750370340113	6.380113328658609	13.438880677573696	8.630045611906969	7.56229154301686	2.5956457950980725	0.8655922459692211	0.4337687699093946	0.2774230810703471	0.3927329897428715	0.5635043692792192	0.46324490672953966	0.15679155700536385	0.0720401088834678	0.06954581870859662
37	1	T3	1192005375_spotB_1.4 [combined]	37	3.300323980475504	0.661459890194324	2.3874571466315433	7.144951353301641	7.26169027552574	10.071667663940223	10.545074222795376	10.12661914042139	4.552665962975945	2.3633835687545406	0.2523405669450523	4.235704140588952	1.2312043759867028	5.018326986578463	1.6956043767934423	9.555847182649927	1.6053928861116296	4.8727424677607845	23.157170944679898	19.862749085892645	8.895835188188933	7.01325506696646	2.9597332047298908	3.0641381007339947	1.4505318569310914	1.1315989433563653	2.185033182139521	3.268689058667893	4.162371538395407	2.4971141878728327	2.808493202491694	18.680659866000408	6.266775010582656	17.64468626757933	16.14988295533565	5.498551966350586	0.4747077120870754	0.30747264167786403	0.02876418429188774	1.22681318635004	0.09721812478873296	0.20159783719012056	0.3284890022656839	0.2857491443679921	0.2507792640077894
[truncated: 18 more columns]
